# Supplementary material for: Fabricating supramolecular pre-emergence herbicide CPAM-BPyHs for farming herbicide-resistant rice
Source: Nat Commun. 2025 May 10;16:4347. doi: 10.1038/s41467-025-59582-9 (PMC12065884; doi:10.1038/s41467-025-59582-9)
Supplement: Supplementary file 4 — Source Data [file 41467_2025_59582_MOESM4_ESM.xlsx]

## Sheet: Figure 2
Figure 2
Number of weeds after soil-treating with only CPAM or CPAM-paraquat or CPAM-diquat.
	Gramineae	Cyperaceae	Broadleaf
0 CPAM	26	19	5
0.25‰ CPAM	28	32	4
0.5‰ CPAM	35	27	4
1‰ CPAM	36	25	3
2‰ CPAM	35	20	3
					weed control efficacy(%)
paraquat	Gramineae	Cyperaceae	Broadleaf			Gramineae	Cyperaceae	Broadleaf
5 mM	25	23	6		PQ (paraquat)	3.84615	-21.0526	-20
5 mM+0.25‰ CPAM	23	15	3		0.25‰CPAM-PQ	17.8571	53.125	25
5 mM+0.5‰ CPAM	9	16	0		0.5‰CPAM-PQ	74.2857	40.7407	100
5 mM+1 CPAM	2	6	1		1‰CPAM-PQ	94.4444	76	66.6667
5 mM+2 CPAM	4	4	0		2‰CPAM-PQ	88.5714	80	100
diquat	Gramineae	Cyperaceae	Broadleaf
5 mM	21	24	2		DQ (diquat)	19.2308	-26.3158	60
5 mM+0.25‰ CPAM	27	16	2		0.25‰CPAM-DQ	3.57143	50	50
5 mM+0.5‰ CPAM	12	13	0		0.5‰CPAM-DQ	65.7143	51.8519	100
5 mM+1 CPAM	4	5	0		1‰CPAM-DQ	88.8889	80	100
5 mM+2 CPAM	5	3	1		2‰CPAM-DQ	85.7143	85	66.6667

## Sheet: Figure 3
Figure 3a and b.
The peak area of free paraquat or diquat in different soil depth after 24 hours of soil treatment by LC-MS/MS.
Paraquat						CPAM-Paraquat						│Cohen’s d│
	Peak area	Content (nmol/g)	Average	STDEV	95% Confidence Intervals		Peak area	Content (nmol/g)	Average	STDEV	95% Confidence Intervals
0-0.5 cm	2.66508e+08	5.52825	4.67956	0.899521	2.44502229716436 , 6.91409111459768	0-0.5 cm	1.5766e+09	31.0297	29.9759	4.55441	18.6621289102199 , 41.2896941738986	7.70604
	2.30136e+08	4.77379					1.26957e+09	24.987
	1.80136e+08	3.73663					1722996956	33.911
0.5-1 cm	3.54974e+07	0.736333	0.650949	0.119084	0.355126900385202 , 0.94677082953209	0.5-1 cm	1.79857e+08	3.53984	3.03209	0.654772	1.40554494261049 , 4.65863260919808	5.05992
	3.3823e+07	0.701602					1.16509e+08	2.29307
	2.4823e+07	0.514912					1.65809e+08	3.26336
1-2 cm	ND		#DIV/0!	#DIV/0!	#DIV/0!	1-2 cm	8.34855e+07	1.64311	1.58031	0.0998914	1.33216113806763 , 1.82844911479031
	ND						8.29556e+07	1.63268
	ND						74441673	1.46512
2-3 cm	ND		#DIV/0!	#DIV/0!	#DIV/0!	2-3 cm	ND		#DIV/0!	#DIV/0!	#DIV/0!
	ND						ND
	ND						ND
4-5 cm	ND		#DIV/0!	#DIV/0!	#DIV/0!	4-5 cm	ND		#DIV/0!	#DIV/0!	#DIV/0!
	ND						ND
	ND						ND
Diquat						CPAM-Diquat						│Cohen’s d│
	Peak area	Content (nmol/g)	Average	STDEV	95% Confidence Intervals		Peak area	Content (nmol/g)	Average	STDEV	95% Confidence Intervals
0-0.5 cm	3.01233e+08	5.22286	4.3851	0.919583	2.10072633959978 , 6.6694700846826	0-0.5 cm	2.56197e+09	55.81	65.1164	8.33039	44.4225603597666 , 85.810249877419	10.2478
	1.96167e+08	3.40119					3.29951e+09	71.8764
	2.61344e+08	4.53125					3.10608e+09	67.6628
0.5-1 cm	1.63797e+07	0.283995	0.34709	0.0778076	0.153804937834174 , 0.540374753158266	0.5-1 cm	9.46604e+08	20.6208	18.275	2.6131	11.7836392684504 , 24.7662610976034	9.69827
	1.86435e+07	0.323245					7.09628e+08	15.4585
	2.50331e+07	0.43403					860517719	18.7455
1-2 cm	ND		#DIV/0!	#DIV/0!		1-2 cm	2.24186e+08	4.88366	5.05055	0.624487	3.4992414785829 , 6.60186443506486
	ND						2.63566e+08	5.74153
	ND						2.07789e+08	4.52647
2-3 cm	ND		#DIV/0!	#DIV/0!		2-3 cm	4.09524e+07	0.892106	0.727452	0.145522	0.365954241069824 , 1.08894983096209
	ND						2.82813e+07	0.616079
	ND						3.0948e+07	0.674171
4-5 cm	ND		#DIV/0!	#DIV/0!		4-5 cm	4.63185e+06	0.1009	0.137227	0.0316063	0.0587125734253311 , 0.21574121496664
	ND						6.9937e+06	0.152351
	ND						7.27276e+06	0.15843
ND, not detected
Figure 3c and d.
The peak area of free paraquat or diquat over time by LC-MS/MS.
Paraquat								CPAM-Paraquat								│Cohen’s d│
Time	Peak area	concentration(μM)	The amount of substance (nmol)	Content (nmol/g)	Average	STDEV	95% Confidence Intervals	Time	Peak area	concentration(μM)	The amount of substance (nmol)	Content (nmol/g)	Average	STDEV	95% Confidence Intervals
2h	738930	16.9503	339.006	67.8012	59.6673	7.3414	41.4302291614409 , 77.9043260553822	2h	1195378	27.4208	548.415	109.683	95.9983	12.8025	64.1950777262209 , 127.801447781553	3.48147
	628493	14.417	288.34	57.668					918888	21.0784	421.567	84.3134
	583424	13.3832	267.663	53.5326					1024438	23.4996	469.991	93.9983
1d	35481	0.813898	16.278	3.25559	4.05219	0.697369	2.31982704734132 , 5.78454841191636	1d	379681	8.7095	174.19	34.838	32.7072	3.82576	23.2034526927645 , 42.2108980917872	10.4208
	49615	1.13812	22.7624	4.55247					381371	8.74827	174.965	34.9931
	47392	1.08712	21.7425	4.3485					308323	7.07262	141.452	28.2905
2d	10875	0.249462	4.98923	0.997846	1.39032	0.375208	0.458248678971821 , 2.32238500295769	2d	175161	4.01802	80.3603	16.0721	17.4339	1.76018	13.0613469463112 , 21.806405957956	12.6069
	15559	0.356908	7.13815	1.42763					211664	4.85536	97.1072	19.4214
	19023	0.436368	8.72737	1.74547					183183	4.20203	84.0407	16.8081
3d	27814	1.68853	6.75412	1.35082	1.17775	0.22389	0.62157549292925 , 1.73392350984227	3d	51952	3.1539	12.6156	2.52312	2.45334	0.366016	1.54411033655442 , 3.36257756978381	4.20443
	25893	1.57191	6.28764	1.25753					42364	2.57183	10.2873	2.05746
	19044	1.15612	4.62449	0.924897					57230	3.47431	13.8973	2.77945
5d	9832	0.59688	2.38752	0.477504	0.460182	0.0520382	0.33091208213664 , 0.589452100524535	5d	37284	2.26343	9.05373	1.81075	1.75663	0.309033	0.988948043628793 , 2.52430732456868	5.8505
	8271	0.502115	2.00846	0.401692					41902	2.54378	10.1751	2.03503
	10323	0.626688	2.50675	0.50135					29323	1.78014	7.12055	1.42411
7d	931136	0.322929	0.993627	0.198725	0.177975	0.0254671	0.114711488344423 , 0.241239190547473	7d	2.49301e+06	0.864603	2.66032	0.532063	0.591634	0.155529	0.205278254871406 , 0.97798963202562	3.71193
	869853	0.301675	0.928231	0.185646					3599166	1.24823	3.84071	0.768143
	700744	0.243026	0.747772	0.149554					2.22421e+06	0.77138	2.37348	0.474696
9d	644446	0.223501	0.687696	0.137539	0.159412	0.0189543	0.112326436789665 , 0.20649674717277	9d	1.56389e+06	0.542374	1.66884	0.333768	0.332873	0.00082296	0.330828394525826 , 0.334917087527841	12.93
	794966	0.275703	0.848318	0.169664					1.55888e+06	0.540638	1.6635	0.3327
	801377	0.277927	0.85516	0.171032					1.5563e+06	0.539743	1.66075	0.33215
12d	811578	0.308667	0.791453	0.158291	0.177211	0.0368535	0.0856619548211886 , 0.268760524020707	12d	1409540	0.536089	1.37459	0.274917	0.23223	0.0369699	0.140391099989935 , 0.324067962910141	1.49053
	787843	0.299639	0.768306	0.153661					1.08284e+06	0.411836	1.05599	0.211198
	1.12634e+06	0.42838	1.09841	0.219682					1.07964e+06	0.410618	1.05287	0.210574
14d	180740	0.0687405	0.176258	0.0352515	0.0426722	0.0217086	-0.0112549989777538 , 0.096599480585437	14d	1.16857e+06	0.444441	1.13959	0.227918	0.285711	0.0546913	0.149850479705124 , 0.421571818388783	5.8412
	131496	0.0500117	0.128235	0.025647					1.72608e+06	0.656479	1.68328	0.336656
	344125	0.13088	0.335591	0.0671182					1.49999e+06	0.570491	1.4628	0.29256
16d	323614	0.12308	0.315589	0.0631179	0.0867818	0.0205765	0.0356670387771158 , 0.137896518828711	16d	796111	0.302784	0.776369	0.155274	0.198313	0.0381708	0.103491188586955 , 0.293134299455184	3.63735
	515067	0.195895	0.502294	0.100459					1.08491e+06	0.412623	1.05801	0.211601
	496146	0.188699	0.483843	0.0967686					1.16931e+06	0.444723	1.14031	0.228063
18d	100725	0.0383086	0.0982271	0.0196454	0.0120497	0.00658033	-0.00429678073589032 , 0.028396086802599	18d	177350	0.0674513	0.172952	0.0345904	0.0349778	0.00160243	0.0309971045169538 , 0.0389584162388462	4.78769
	41437.7	0.01576	0.0404102	0.00808203					172295	0.0655288	0.168023	0.0336045
	43178.2	0.0164219	0.0421075	0.0084215					188363	0.0716398	0.183692	0.0367384
21d	100525	0.0382326	0.0980324	0.0196065	0.0302655	0.00930291	0.00715579382635158 , 0.0533751907650037	21d	213240	0.0811014	0.207952	0.0415904	0.0535327	0.0170144	0.0112665964211402 , 0.09579889675612	1.69686
	188421	0.0716618	0.183748	0.0367496					374354	0.142378	0.365071	0.0730141
	176581	0.0671587	0.172202	0.0344404					235816	0.0896877	0.229968	0.0459937
Diquat								CPAM-Diquat								│Cohen’s d│
	Peak area	concentration(μM)	The amount of substance (nmol)	Content (nmol/g)	Average	STDEV	95% Confidence Intervals		Peak area	concentration(μM)	The amount of substance (nmol)	Content (nmol/g)	Average	STDEV	95% Confidence Intervals
2h	1473571	6.17383	123.477	24.6953	25.6399	2.3041	19.9161623638165 , 31.3635452592703	2h	4828281	20.2291	404.582	80.9164	74.5647	5.52925	60.8292738321993 , 88.3000905950341	11.5507
	1429580	5.98952	119.79	23.9581					4293238	17.9874	359.748	71.9497
	1686640	7.06653	141.331	28.2661					4226307	17.707	354.14	70.828
1d	500766	2.09806	41.9613	8.39226	7.16298	1.48869	3.46487682895573 , 10.8610802137865	1d	2614995	10.9561	219.121	43.8243	45.6758	7.72575	26.4839931886663 , 64.8676366613482	6.92251
	328647	1.37694	27.5387	5.50774					2329760	9.76102	195.22	39.0441
	452832	1.89723	37.9447	7.58894					3231674	13.5398	270.795	54.1591
2d	132830	0.556519	11.1304	2.22608	1.85088	0.331926	1.02632942652439 , 2.67542963133399	2d	1273477	5.3355	106.71	21.342	24.2378	2.9074	17.0153931536636 , 31.4601587469757	10.8191
	95203	0.398873	7.97746	1.59549					1444890	6.05367	121.073	24.2147
	103293	0.432768	8.65535	1.73107					1620438	6.78916	135.783	27.1567
3d	34533	0.798694	3.19478	0.638955	0.451683	0.166281	0.038617333634105 , 0.864748516737561	3d	62712	1.45043	5.80172	1.16034	1.47692	0.277672	0.787143657653662 , 2.1666967650848	4.47981
	21334	0.493422	1.97369	0.394738					90755	2.09902	8.39608	1.67922
	17368	0.401695	1.60678	0.321356					85998	1.989	7.956	1.5912
5d	11616	0.26866	1.07464	0.214928	0.259421	0.0568486	0.118201082170409 , 0.40064065195034	5d	44619	1.03197	4.12787	0.825574	0.841776	0.144477	0.482875375514305 , 1.20067736186709	5.30452
	17482	0.404331	1.61733	0.323465					53704	1.24209	4.96836	0.993672
	12964	0.299837	1.19935	0.23987					38161	0.882604	3.53042	0.706083
7d	1.95564e+06	0.256616	0.789589	0.157918	0.159221	0.0349385	0.0724291622093648 , 0.2460134545738	7d	4.1528e+06	0.544925	1.67669	0.335338	0.413462	0.0921389	0.18457671143892 , 0.642348227440789	3.64876
	2412307	0.316539	0.973967	0.194793					6.3786e+06	0.83699	2.57535	0.515071
	1.54741e+06	0.203048	0.624764	0.124953					4.82946e+06	0.633715	1.94989	0.389978
9d	783795	0.102848	0.316457	0.0632913	0.0705674	0.0123984	0.0397680050077032 , 0.101366785248084	9d	3.03036e+06	0.397639	1.2235	0.244701	0.210038	0.032781	0.128605860395038 , 0.291471036704663	5.62787
	1.05119e+06	0.137935	0.424416	0.0848832					2.54958e+06	0.334552	1.02939	0.205878
	786722	0.103232	0.317638	0.0635277					2.22336e+06	0.291746	0.89768	0.179536
12d	1018734	0.194846	0.499604	0.0999208	0.101055	0.0113328	0.0729033153738835 , 0.129207572108886	12d	3.40253e+06	0.650777	1.66866	0.333732	0.330245	0.0156647	0.291332192242327 , 0.369158533759624	16.7642
	1151193	0.22018	0.564564	0.112913					3.50593e+06	0.670553	1.71937	0.343873
	920979	0.176149	0.451663	0.0903327					3.1925e+06	0.610606	1.56566	0.313131
14d	1.12221e+06	0.214636	0.550348	0.11007	0.111696	0.0343079	0.0264702530790241 , 0.196921503242298	14d	2.75027e+06	0.526024	1.34878	0.269756	0.264747	0.0043523	0.253935525633213 , 0.275558955912147	6.2588
	1.49656e+06	0.286237	0.73394	0.146788					2670018	0.510674	1.30942	0.261884
	797587	0.152548	0.39115	0.07823					2.67733e+06	0.512073	1.31301	0.262602
16d	1.74016e+06	0.332827	0.853403	0.170681	0.193506	0.0380335	0.0990252503519969 , 0.287985933855547	16d	2.32154e+06	0.444023	1.13852	0.227704	0.244462	0.0304776	0.168751390125839 , 0.320172347113784	1.47857
	1.75794e+06	0.336229	0.862124	0.172425					2.85106e+06	0.5453	1.39821	0.279641
	2.42051e+06	0.462952	1.18706	0.237411					2304573	0.440778	1.1302	0.22604
18d	784826	0.150108	0.384892	0.0769784	0.0719056	0.0055058	0.0582284583911951 , 0.0855827687193021	18d	1.65036e+06	0.315652	0.809363	0.161873	0.166956	0.0194818	0.118560429564247 , 0.215351377956111	6.63978
	673412	0.128798	0.330252	0.0660505					1.53461e+06	0.293513	0.752598	0.15052
	741084	0.141742	0.36344	0.072688					1921585	0.367527	0.942377	0.188475
21d	597639	0.114306	0.293092	0.0586185	0.0635229	0.00601188	0.0485885811012245 , 0.0784572594426021	21d	1.02104e+06	0.195286	0.500734	0.100147	0.0970622	0.00389281	0.0873919387904719 , 0.106732497778666	6.62254
	629266	0.120355	0.308602	0.0617205					1.00273e+06	0.191785	0.491757	0.0983514
	716022	0.136948	0.351149	0.0702298					944996	0.180742	0.463442	0.0926883
Figure 3e.
The peak area of paraquat adsorbed by CB[7] from soil with or without CPAM by LC-MS/MS.
	Peak area	concentration(μM)	Average	STDEV	95% Confidence Intervals	│Cohen’s d│
soil without CPAM	389318	0.46395	0.51672	0.052954	0.385174737116662 , 0.648265041866881	3.38199
	478188	0.569856
	433293	0.516354
soil with CPAM	1187744	1.41543	1.12734	0.249786	0.506838498651638 , 1.74784632072284
	835278	0.995399
	814968	0.971196

## Sheet: Figure 4
Figure 4a.
The change of specific surface areas of soil treated with CPAM.
				Average	STDEV	95% Confidence Intervals	│Cohen’s d│
control	8.38	8.128	8.328	8.27867	0.133046	7.94816119175609 , 8.60917214157725	2.28573
1‰ CPAM	7.882	7.059	7.701	7.54733	0.432484	6.47298374012214 , 8.62168292654452
Figure 4b.
The change of zeta potential of soil treated with CPAM.
				Average	STDEV	95% Confidence Intervals	│Cohen’s d│
control	-21.4	-22	-21.6	-21.6667	0.305505	-22.425583273386 , -20.9077500599473	6.35567
1‰ CPAM	-7.62	-11.2	-12.4	-10.4067	2.48679	-16.584199896777 , -4.22913343655637
Figure 4e-f.
Density profile of paraquat molecules along the nanoparticle (inset) for soil-paraquat system or soil-CPAM-paraquat system.
paraquat					paraquat		CPAM
Position	density				Position	density	Position	density
4.5	0				4.5	0	4.5	0
5.5	0				5.5	0	5.5	0
6.5	0				6.5	0	6.5	0
7.5	0				7.5	0	7.5	0
8.5	0				8.5	0	8.5	0
9.5	0				9.5	0	9.5	0
10.5	0				10.5	0	10.5	0
11.5	0.000863205				11.5	0.000228276	11.5	0.00226
12.5	1.80408				12.5	0.07122	12.5	0.15188
13.5	2.31227				13.5	0.19546	13.5	0.51524
14.5	1.30379				14.5	0.27143	14.5	0.56803
15.5	0.99115				15.5	0.34245	15.5	0.71911
16.5	1.07935				16.5	0.45811	16.5	0.7509
17.5	1.5851				17.5	0.50234	17.5	0.76946
18.5	1.60301				18.5	0.6164	18.5	0.86473
19.5	1.26992				19.5	0.54431	19.5	0.56971
20.5	1.29688				20.5	0.58818	20.5	0.41223
21.5	1.42401				21.5	0.70714	21.5	0.31471
22.5	1.4255				22.5	0.63015	22.5	0.40439
23.5	1.36022				23.5	0.59247	23.5	0.3943
24.5	1.45213				24.5	0.60005	24.5	0.43272
25.5	1.42161				25.5	0.63841	25.5	0.38478
26.5	1.3203				26.5	0.61217	26.5	0.40047
27.5	1.28087				27.5	0.58267	27.5	0.4164
28.5	1.16878				28.5	0.57695	28.5	0.45502
29.5	0.99832				29.5	0.57241	29.5	0.44326
Figure 4g-h.
Variation in the interaction energy between paraquat and nano-sphere in soil-paraquat system, or between paraquat and nano-sphere, CPAM and nano-sphere in soil-CPAM-paraquat system within MD simulation time.
	paraquat					paraquat	CPAM
1	-5445.48				1	-1836.97	-3833.17
2	-5484.28				2	-1827.43	-3824.99
3	-5508.61				3	-1767.98	-3827.03
4	-5536.99				4	-1685.24	-3896.11
5	-5528.34				5	-1662.71	-3960.75
6	-5547.69				6	-1663.92	-3978.49
7	-5575.04				7	-1644.43	-3993.61
8	-5587.57				8	-1637.41	-4024.97
9	-5586.53				9	-1633.01	-4032.99
10	-5595.21				10	-1637.49	-4043.45
11	-5616.78				11	-1642.79	-4036.47
12	-5604.27				12	-1638.97	-4038.28
13	-5595.82				13	-1635.18	-4052.97
14	-5592.54				14	-1633.55	-4045.43
15	-5598.6				15	-1642.96	-4031.48
16	-5593.65				16	-1650.02	-4034.81
17	-5602.1				17	-1661.64	-4029.35
18	-5602.11				18	-1661.58	-4020.13
19	-5611.41				19	-1653.36	-4021.09
20	-5603.85				20	-1669.27	-4048.23
21	-5610.36				21	-1675.43	-4052.4
22	-5607.89				22	-1660.48	-4047.21
23	-5605.77				23	-1658.04	-4047.42
24	-5605.07				24	-1659.5	-4045.92
25	-5600.14				25	-1666.28	-4049.9
26	-5601.23				26	-1662.98	-4050.06
27	-5599.94				27	-1659.23	-4050.34
28	-5594.23				28	-1672.22	-4053.28
29	-5597.16				29	-1666.75	-4044.57
30	-5604.92				30	-1670.59	-4053.88
31	-5602.18				31	-1662.26	-4051.12
32	-5612.76				32	-1680.99	-4054.67
33	-5608.65				33	-1667.64	-4067.96
34	-5605.71				34	-1643.29	-4080.08
35	-5615.86				35	-1647.02	-4093.02
36	-5615.63				36	-1653.94	-4102.6
37	-5621.23				37	-1658.14	-4101.57
38	-5623.7				38	-1656.71	-4097.25
39	-5606.59				39	-1670.92	-4090.48
40	-5613.03				40	-1659.77	-4090.95
41	-5612.81				41	-1668.92	-4089.1
42	-5616.08				42	-1673.89	-4092.05
43	-5619.04				43	-1646.19	-4096.34
44	-5615.02				44	-1643.67	-4095.95
45	-5611.43				45	-1643.7	-4105.6
46	-5613.95				46	-1658.69	-4092.09
47	-5613.62				47	-1664.27	-4098.86
48	-5607				48	-1655.62	-4095.02
49	-5613.36				49	-1652.5	-4095.11
50	-5620.01				50	-1648.13	-4100.01
51	-5611.94				51	-1664.4	-4094.23
52	-5622.02				52	-1669.82	-4092.45
53	-5626.66				53	-1672.92	-4100.32
54	-5623.67				54	-1666.1	-4091.72
55	-5631.56				55	-1676.74	-4094.97
56	-5628.27				56	-1669.17	-4105.8
57	-5622.89				57	-1677.37	-4096.85
58	-5628.37				58	-1676.31	-4090.94
59	-5620.32				59	-1669.82	-4099.95
60	-5629.71				60	-1673.35	-4103.83
61	-5628.59				61	-1673.03	-4104.31
62	-5630.14				62	-1670.31	-4098.1
63	-5629.53				63	-1659.77	-4103.52
64	-5632.64				64	-1668.39	-4106.65
65	-5632.35				65	-1678.41	-4108.28
66	-5640.15				66	-1673.18	-4110.95
67	-5643.46				67	-1673.04	-4111.52
68	-5641.73				68	-1668.85	-4105.8
69	-5634.54				69	-1676.18	-4107.45
70	-5639.95				70	-1673.18	-4113.28
71	-5642.22				71	-1672.74	-4112.46
72	-5642.65				72	-1670.64	-4106.72
73	-5634.8				73	-1672.38	-4117.31
74	-5637.51				74	-1669.66	-4117.66
75	-5636.83				75	-1670.48	-4124.41
76	-5640.48				76	-1667.09	-4118.72
77	-5634.62				77	-1674.83	-4118.24
78	-5633.62				78	-1668.51	-4119.72
79	-5634.94				79	-1670.14	-4119.71
80	-5633.81				80	-1672.76	-4107.54
81	-5634.59				81	-1670.92	-4115.62
82	-5635.73				82	-1670.85	-4122.58
83	-5629.13				83	-1664.59	-4115.62
84	-5634.77				84	-1663.79	-4120.5
85	-5640.18				85	-1665.36	-4116.38
86	-5641.08				86	-1664.47	-4123.28
87	-5636.16				87	-1668.11	-4123.41
88	-5632.01				88	-1668.92	-4117.23
89	-5631.24				89	-1674.42	-4112.85
90	-5630.71				90	-1669.88	-4109.97
91	-5633.07				91	-1671.75	-4110.9
92	-5636.27				92	-1673.99	-4108.12
93	-5638.94				93	-1681.07	-4110.74
94	-5633.53				94	-1671.04	-4115.91
95	-5639.89				95	-1669.58	-4111.83
96	-5638.8				96	-1670.49	-4118.5
97	-5636.22				97	-1672.98	-4108.09
98	-5638.16				98	-1667.98	-4124.56
99	-5648.5				99	-1671.53	-4124.37
100	-5642.05				100	-1668.31	-4117.68
101	-5639.55				101	-1670.56	-4112.53
102	-5636.89				102	-1663.54	-4115.56
103	-5639.25				103	-1668.44	-4116.81
104	-5636.91				104	-1668.44	-4111.7
105	-5639.07				105	-1672.93	-4110.57
106	-5638.68				106	-1671.23	-4118.11
107	-5642.94				107	-1673.29	-4115.02
108	-5640.79				108	-1674.74	-4115.05
109	-5642.83				109	-1671.69	-4114.82
110	-5639.02				110	-1669.57	-4112.58
111	-5642.66				111	-1678.27	-4116.49
112	-5640.3				112	-1677.92	-4115.08
113	-5638.09				113	-1670.26	-4124.06
114	-5633.86				114	-1677.68	-4113.66
115	-5632.19				115	-1675.36	-4114.52
116	-5643.41				116	-1678.5	-4110.39
117	-5640.71				117	-1674.83	-4117.43
118	-5641.09				118	-1675.31	-4115.16
119	-5636.9				119	-1678.01	-4111.86
120	-5629.2				120	-1673.22	-4115.42
121	-5631.82				121	-1674.55	-4115.82
122	-5630.43				122	-1674.5	-4115
123	-5639.87				123	-1678.6	-4118.39
124	-5636.78				124	-1677.17	-4115.35
125	-5631.16				125	-1671.37	-4114.69
126	-5638.55				126	-1678.36	-4119.57
127	-5640.53				127	-1676.42	-4120.55
128	-5637.63				128	-1675.61	-4115.61
129	-5645.15				129	-1681.1	-4122.93
130	-5644.64				130	-1680.64	-4121.22
131	-5642.39				131	-1679.39	-4122.8
132	-5636.89				132	-1676.77	-4118.28
133	-5639.27				133	-1680.19	-4116.9
134	-5633.34				134	-1676.53	-4113.09
135	-5638.71				135	-1680.55	-4112.89
136	-5643.02				136	-1683.57	-4115
137	-5643.08				137	-1682.24	-4111.56
138	-5641.82				138	-1679.15	-4110.43
139	-5638.14				139	-1677.29	-4115.46
140	-5642.44				140	-1675.45	-4107.84
141	-5640.91				141	-1679.58	-4115.14
142	-5640.14				142	-1678.5	-4115.47
143	-5642.7				143	-1676.3	-4114.27
144	-5636.9				144	-1679.52	-4111.4
145	-5638.82				145	-1674.29	-4118.7
146	-5641.91				146	-1680.12	-4119.36
147	-5644.34				147	-1679.18	-4113.38
148	-5639.18				148	-1674.25	-4114.84
149	-5636.41				149	-1679.82	-4126.63
150	-5632.39				150	-1676.13	-4130.9
151	-5631.74				151	-1674.46	-4125.67
152	-5641.43				152	-1682.34	-4121.36
153	-5634.62				153	-1678.8	-4123.58
154	-5636.96				154	-1669.45	-4126.65
155	-5634.2				155	-1666.96	-4124.74
156	-5638.78				156	-1673.95	-4128.5
157	-5631.78				157	-1670.81	-4123.94
158	-5627.01				158	-1673.74	-4118.34
159	-5633.33				159	-1679.25	-4126.89
160	-5635.85				160	-1674.29	-4119.06
161	-5634.97				161	-1673.02	-4121.77
162	-5637.09				162	-1672.45	-4122.93
163	-5627.22				163	-1676	-4131.18
164	-5624.43				164	-1677.93	-4126.34
165	-5628.53				165	-1673.44	-4126.63
166	-5632.2				166	-1675.17	-4126.47
167	-5628.8				167	-1673.68	-4128.17
168	-5633.35				168	-1670.11	-4125.72
169	-5628.44				169	-1674.46	-4125.3
170	-5625.69				170	-1674.96	-4126.78
171	-5632.66				171	-1668.76	-4123.78
172	-5631.22				172	-1668.57	-4124.79
173	-5631.42				173	-1674.16	-4121.39
174	-5631.8				174	-1669.24	-4121.72
175	-5630.06				175	-1674.99	-4122.29
176	-5641.12				176	-1672.95	-4128.13
177	-5642.67				177	-1670.74	-4128.01
178	-5634.96				178	-1672.01	-4124.85
179	-5627.71				179	-1666.15	-4120.74
180	-5628.6				180	-1669.62	-4127.29
181	-5625.91				181	-1670.62	-4125.94
182	-5624.74				182	-1671.21	-4131.51
183	-5625.68				183	-1669.61	-4127.22
184	-5631.73				184	-1665.73	-4130.09
185	-5634.78				185	-1662.9	-4131.98
186	-5623.33				186	-1667.45	-4127.75
187	-5627.29				187	-1663.91	-4125.86
188	-5623.07				188	-1666.39	-4126.19
189	-5632.9				189	-1658.86	-4120.23
190	-5631.04				190	-1671.85	-4112.33
191	-5636.37				191	-1664.5	-4117.27
192	-5631.32				192	-1668.73	-4120.76
193	-5640.84				193	-1668.51	-4114.21
194	-5636.71				194	-1670.92	-4118.9
195	-5631.72				195	-1667.28	-4113.13
196	-5640.07				196	-1665.09	-4116.01
197	-5638.19				197	-1657.95	-4118.46
198	-5643.41				198	-1668.17	-4125.21
199	-5643.17				199	-1668.47	-4124.89
200	-5645.02				200	-1669.79	-4130.97
201	-5639.91				201	-1672.21	-4129.43
202	-5637				202	-1671.02	-4126.19
203	-5642.04				203	-1667.4	-4132.69
204	-5637.51				204	-1672.44	-4120.73
205	-5641.1				205	-1670.28	-4124.48
206	-5645.85				206	-1669.71	-4133.65
207	-5636.03				207	-1669.84	-4127.19
208	-5638.68				208	-1668.93	-4145
209	-5636.59				209	-1669.53	-4143.04
210	-5646.32				210	-1668.84	-4136.42
211	-5631.42				211	-1674.47	-4139.77
212	-5632.67				212	-1670.25	-4144.4
213	-5641.3				213	-1668.37	-4129.88
214	-5630.03				214	-1671.37	-4131.79
215	-5636.57				215	-1673.84	-4133.58
216	-5630.91				216	-1671.2	-4127.41
217	-5651.57				217	-1672.77	-4115.34
218	-5641.83				218	-1664.25	-4128.39
219	-5651.92				219	-1673.99	-4113.94
220	-5649.95				220	-1679.91	-4113.26
221	-5649.59				221	-1677.03	-4114.71
222	-5651.22				222	-1674.81	-4120.09
223	-5656.15				223	-1677.41	-4117.35
224	-5654.15				224	-1670.19	-4110.76
225	-5657.7				225	-1666.77	-4119.72
226	-5667.92				226	-1672.44	-4121.32
227	-5662.58				227	-1670.32	-4123.09
228	-5645.88				228	-1684.55	-4119.96
229	-5654.49				229	-1675.69	-4127.77
230	-5658.87				230	-1672.34	-4122.84
231	-5654.23				231	-1676.79	-4125.53
232	-5653.28				232	-1676.65	-4128.36
233	-5662.76				233	-1670.8	-4132.31
234	-5651.18				234	-1673.22	-4132.45
235	-5651.64				235	-1675.2	-4123.49
236	-5645.79				236	-1670.92	-4116.29
237	-5649.82				237	-1677.91	-4123.06
238	-5647.47				238	-1668.87	-4121.8
239	-5659.08				239	-1672.11	-4123.93
240	-5658.33				240	-1674.36	-4118.09
241	-5654.85				241	-1668.85	-4119.31
242	-5659.42				242	-1669.5	-4130.94
243	-5659.31				243	-1673.54	-4121.82
244	-5649.2				244	-1672.02	-4116.03
245	-5655.97				245	-1675.79	-4123.25
246	-5665.66				246	-1676.16	-4130.21
247	-5656.17				247	-1668.64	-4126.15
248	-5657.09				248	-1669.7	-4129.68
249	-5649.17				249	-1674.65	-4131.08
250	-5657.77				250	-1668	-4135.54
251	-5663.89				251	-1672.6	-4130.2
252	-5662.19				252	-1671.51	-4132.76
253	-5666.57				253	-1672.59	-4129.16
254	-5665.02				254	-1672.38	-4130.67
255	-5667.38				255	-1676.79	-4130.84
256	-5658.96				256	-1670.6	-4138.4
257	-5649.15				257	-1673.65	-4131.6
258	-5646.34				258	-1667.88	-4128.65
259	-5639.02				259	-1664.59	-4136.81
260	-5662.13				260	-1669.73	-4129.62
261	-5659.52				261	-1672.03	-4125.33
262	-5652.57				262	-1666.27	-4134.06
263	-5662.48				263	-1666.11	-4128.9
264	-5667.18				264	-1665.34	-4137.94
265	-5670.93				265	-1667.79	-4132.81
266	-5662.24				266	-1676.14	-4139.44
267	-5663.17				267	-1675.75	-4132.78
268	-5662.58				268	-1671.54	-4132.9
269	-5662.63				269	-1668.08	-4127.91
270	-5662.78				270	-1671.71	-4128.43
271	-5664.17				271	-1669.87	-4134.82
272	-5668.13				272	-1667.79	-4135.97
273	-5667.65				273	-1671.04	-4125.65
274	-5665.44				274	-1671.27	-4134.83
275	-5666.46				275	-1675.99	-4131.3
276	-5665.43				276	-1673.84	-4129.54
277	-5665.35				277	-1672.44	-4137.6
278	-5673.4				278	-1669.18	-4118.17
279	-5665.77				279	-1666.68	-4131.12
280	-5663				280	-1670.24	-4124.84
281	-5673.86				281	-1669.7	-4125.85
282	-5671.65				282	-1667.44	-4132.56
283	-5671.93				283	-1663.51	-4135.4
284	-5662.47				284	-1666.98	-4131.6
285	-5668.72				285	-1670.8	-4131.84
286	-5669.17				286	-1666.06	-4124.33
287	-5667.89				287	-1664.42	-4133.39
288	-5663.6				288	-1671.24	-4124.34
289	-5667.78				289	-1671.8	-4124.4
290	-5669.34				290	-1672.03	-4125.9
291	-5679.36				291	-1670.99	-4126.34
292	-5670.62				292	-1671.36	-4120.08
293	-5668.06				293	-1665.17	-4132.75
294	-5671.05				294	-1667.21	-4135.42
295	-5669.4				295	-1666.87	-4133.53
296	-5669.01				296	-1670.04	-4124.46
297	-5665.09				297	-1658.22	-4132.72
298	-5666.54				298	-1661.8	-4127.82
299	-5670.31				299	-1667.16	-4130.83
300	-5664.21				300	-1668.58	-4131.67
301	-5667.22				301	-1665.56	-4131.3
302	-5669.23				302	-1664.4	-4124.9
303	-5669.49				303	-1668.27	-4123.98
304	-5670.13				304	-1661.33	-4133.72
305	-5656.51				305	-1666.09	-4124.68
306	-5669.74				306	-1662.66	-4133.03
307	-5659.42				307	-1667.92	-4133.87
308	-5668.61				308	-1665.56	-4129.24
309	-5661.03				309	-1666.8	-4131.14
310	-5657.52				310	-1668.46	-4128.96
311	-5661.66				311	-1667.02	-4136.52
312	-5661.21				312	-1668.04	-4137.31
313	-5666.78				313	-1666.44	-4128.59
314	-5660.8				314	-1671.3	-4135.12
315	-5662.95				315	-1668.06	-4147.54
316	-5677.13				316	-1669.8	-4129.99
317	-5666.49				317	-1665.47	-4133.13
318	-5663.36				318	-1667.38	-4128.51
319	-5657.99				319	-1670.54	-4131.66
320	-5669.21				320	-1670.22	-4131.12
321	-5667.6				321	-1667.9	-4124.21
322	-5664.64				322	-1669.94	-4129.2
323	-5666.96				323	-1666.98	-4126.69
324	-5666.63				324	-1667.32	-4122.26
325	-5667.42				325	-1671.44	-4123.98
326	-5669.36				326	-1666.97	-4128.25
327	-5667.22				327	-1666.84	-4130.3
328	-5660.44				328	-1674.25	-4131.54
329	-5672.53				329	-1671.07	-4126.06
330	-5676.6				330	-1668.76	-4128.39
331	-5668.26				331	-1674.63	-4131.88
332	-5661.81				332	-1674.96	-4125.84
333	-5670.48				333	-1673.15	-4129.08
334	-5665.65				334	-1678.78	-4128.56
335	-5672.92				335	-1669.77	-4130.26
336	-5668.87				336	-1669.35	-4125.18
337	-5668.17				337	-1674.65	-4123.05
338	-5660.57				338	-1669.22	-4123.47
339	-5671.93				339	-1672.96	-4128.28
340	-5668.71				340	-1669.7	-4124.65
341	-5663.19				341	-1667.39	-4133.51
342	-5670.91				342	-1673	-4130.18
343	-5664.79				343	-1675.11	-4125.76
344	-5672.09				344	-1678	-4127.84
345	-5661.73				345	-1673.19	-4124.92
346	-5664.89				346	-1678.38	-4113.99
347	-5663.94				347	-1674.5	-4115.27
348	-5659.52				348	-1671.03	-4125.61
349	-5671.61				349	-1676.16	-4128.02
350	-5664.34				350	-1674.72	-4141.42
351	-5656.71				351	-1676.75	-4137.6
352	-5657.43				352	-1673.82	-4137.8
353	-5660.97				353	-1673.23	-4142.09
354	-5668.4				354	-1666.7	-4138.59
355	-5667.54				355	-1679.3	-4128.33
356	-5665.92				356	-1667.78	-4131.94
357	-5662.34				357	-1676.46	-4123.24
358	-5668.3				358	-1669.67	-4126.25
359	-5670.11				359	-1676.26	-4132.28
360	-5666.54				360	-1671.81	-4132.39
361	-5664.74				361	-1678.09	-4129.69
362	-5666.55				362	-1671.85	-4131.65
363	-5670.99				363	-1676.5	-4125.23
364	-5671.24				364	-1676.29	-4134.03
365	-5664.89				365	-1678.57	-4132.78
366	-5666.92				366	-1680.85	-4130.97
367	-5669.2				367	-1674.12	-4136.08
368	-5665.49				368	-1672.87	-4132.17
369	-5673.34				369	-1678.56	-4129.88
370	-5662.56				370	-1677.55	-4133.81
371	-5668.95				371	-1676.41	-4126.86
372	-5664.98				372	-1679.04	-4126.14
373	-5664.07				373	-1676.76	-4131.1
374	-5663.14				374	-1676.08	-4127.95
375	-5665.56				375	-1672.13	-4134.19
376	-5666.83				376	-1673.96	-4133.35
377	-5670.27				377	-1670.28	-4136.57
378	-5670.08				378	-1671	-4130.69
379	-5673.18				379	-1670.02	-4136.48
380	-5670.99				380	-1674.64	-4123.45
381	-5664.83				381	-1664.28	-4135.24
382	-5663.89				382	-1674.97	-4121.32
383	-5665.57				383	-1668.39	-4125.68
384	-5672.41				384	-1667.6	-4124.99
385	-5671.24				385	-1671.7	-4123.38
386	-5669				386	-1672.09	-4127.45
387	-5667.63				387	-1669.87	-4133.02
388	-5668.32				388	-1667.3	-4124.86
389	-5668.41				389	-1668.88	-4130.12
390	-5667.86				390	-1669.06	-4135.67
391	-5673.53				391	-1674.51	-4129.11
392	-5674.42				392	-1672.06	-4129.88
393	-5664.38				393	-1670.24	-4129.41
394	-5668.27				394	-1676.99	-4138.64
395	-5664.04				395	-1670.17	-4133.09
396	-5662.64				396	-1674.65	-4125.18
397	-5668.76				397	-1679.93	-4123.43
398	-5665.4				398	-1671.21	-4134.19
399	-5663.88				399	-1672.57	-4126.42
400	-5667.82				400	-1666.79	-4125.35
401	-5668.63				401	-1672.43	-4127.92
402	-5659.47				402	-1675.86	-4134.34
403	-5663.96				403	-1674.47	-4128.19
404	-5648.81				404	-1674.02	-4123.61
405	-5656.15				405	-1671.96	-4129
406	-5658.17				406	-1678.25	-4121.02
407	-5662.21				407	-1666.1	-4130.83
408	-5666.48				408	-1674.7	-4127.39
409	-5666.75				409	-1673.35	-4130.45
410	-5661.39				410	-1672.05	-4130.46
411	-5661.37				411	-1675.27	-4120.66
412	-5663.76				412	-1671.93	-4123.13
413	-5667.67				413	-1678.03	-4118.35
414	-5663.61				414	-1674.47	-4124.23
415	-5663.91				415	-1672.59	-4120.31
416	-5655.32				416	-1669.21	-4133.53
417	-5667.9				417	-1675.65	-4143.09
418	-5666.75				418	-1673.37	-4144.23
419	-5665.72				419	-1676.8	-4141.16
420	-5657.97				420	-1671.41	-4146.46
421	-5658.99				421	-1676.31	-4149.96
422	-5669.59				422	-1673.31	-4137.59
423	-5675.04				423	-1674.02	-4142.42
424	-5670.13				424	-1675.44	-4142.68
425	-5665.31				425	-1677.52	-4139.04
426	-5667.77				426	-1677.33	-4145.14
427	-5664.84				427	-1669.48	-4143.38
428	-5673.32				428	-1667.27	-4150.26
429	-5664.85				429	-1678.34	-4148.59
430	-5670.96				430	-1672.48	-4141.87
431	-5669.98				431	-1677.52	-4140.41
432	-5659.48				432	-1676.08	-4146.78
433	-5667.68				433	-1672.57	-4141.29
434	-5670.78				434	-1676.25	-4146.25
435	-5669.84				435	-1678.53	-4147.1
436	-5665.91				436	-1673.45	-4147.07
437	-5669.71				437	-1677.74	-4136.5
438	-5665.49				438	-1672.68	-4149.25
439	-5673.48				439	-1678.2	-4148.45
440	-5677.99				440	-1676.14	-4145.77
441	-5669.64				441	-1678.19	-4140.91
442	-5669.04				442	-1672.13	-4145.18
443	-5669.16				443	-1673.09	-4156.29
444	-5670.36				444	-1679.49	-4146.53
445	-5665.17				445	-1673.04	-4151.1
446	-5675.45				446	-1674.78	-4153.03
447	-5667.9				447	-1675.91	-4144.8
448	-5670.73				448	-1671.33	-4147.58
449	-5664.31				449	-1676	-4146.82
450	-5668				450	-1672.9	-4150.45
451	-5669.77				451	-1675.86	-4148.5
452	-5661.45				452	-1677.01	-4147.19
453	-5669.87				453	-1675.92	-4153.55
454	-5668.46				454	-1679.61	-4142.47
455	-5663.58				455	-1676.84	-4152.32
456	-5665.4				456	-1673.96	-4153.32
457	-5666.43				457	-1670.24	-4150.48
458	-5669.36				458	-1678.71	-4149.07
459	-5668.2				459	-1675.43	-4148.02
460	-5663.83				460	-1672.84	-4152.63
461	-5666.7				461	-1675.88	-4146.71
462	-5658.24				462	-1672.2	-4145.93
463	-5673.17				463	-1673.24	-4144.59
464	-5671.57				464	-1676.55	-4149.09
465	-5666.51				465	-1678.12	-4146.89
466	-5661.67				466	-1678.75	-4149.72
467	-5667.47				467	-1675.21	-4151.07
468	-5662.84				468	-1673.64	-4148.04
469	-5662.32				469	-1663.12	-4143.95
470	-5666.62				470	-1676.79	-4143.71
471	-5666.59				471	-1666.53	-4142.29
472	-5662.61				472	-1674.83	-4145.69
473	-5669.45				473	-1677.05	-4142.52
474	-5668.11				474	-1671.15	-4144.74
475	-5662.76				475	-1678.11	-4138.27
476	-5664.18				476	-1676.76	-4151.7
477	-5655.48				477	-1676.06	-4150.82
478	-5669.35				478	-1673.34	-4142.88
479	-5668.49				479	-1674.26	-4145.03
480	-5662.13				480	-1674.02	-4148.75
481	-5666				481	-1670.73	-4149.72
482	-5661.2				482	-1674.92	-4147.76
483	-5666.1				483	-1677.84	-4150.88
484	-5669.71				484	-1673.84	-4148.41
485	-5668.91				485	-1671.04	-4161.32
486	-5660.9				486	-1672.02	-4147.94
487	-5663.27				487	-1675.43	-4143.36
488	-5664.36				488	-1674.92	-4139.85
489	-5667				489	-1677.41	-4152.26
490	-5670.27				490	-1668.77	-4146.28
491	-5666.62				491	-1674.58	-4140.32
492	-5668.92				492	-1677.77	-4145.61
493	-5673.47				493	-1673.66	-4143.25
494	-5666.91				494	-1674.1	-4147.4
495	-5665.06				495	-1672.47	-4140.17
496	-5669.5				496	-1674.2	-4145.61
497	-5671.26				497	-1667.8	-4144.6
498	-5673.06				498	-1674.2	-4140.93
499	-5672.43				499	-1676.01	-4141.76
500	-5667.53				500	-1674.47	-4149.36
501	-5677.28				501	-1664.17	-4149.36
502	-5671.85				502	-1672.71	-4146.4
503	-5664.09				503	-1675.15	-4150.1
504	-5670.79				504	-1675.86	-4151.01
505	-5674.38				505	-1678.17	-4143.02
506	-5668.94				506	-1675.05	-4155.64
507	-5671				507	-1666.56	-4160.39
508	-5672.14				508	-1669.63	-4158.65
509	-5671.09				509	-1669.83	-4153.2
510	-5673.9				510	-1675.11	-4151.25
511	-5663.52				511	-1673.34	-4160.17
512	-5668.34				512	-1676.16	-4153.46
513	-5665.85				513	-1678.45	-4149.81
514	-5673.74				514	-1671.67	-4151
515	-5670.23				515	-1664.46	-4152.14
516	-5660.1				516	-1678.48	-4147.13
517	-5659.22				517	-1668.86	-4149.3
518	-5664.63				518	-1656.43	-4145.25
519	-5675.67				519	-1658.9	-4146.47
520	-5669.03				520	-1658.01	-4139.7
521	-5670.52				521	-1651.06	-4142.92
522	-5665.89				522	-1652.26	-4141.7
523	-5664.49				523	-1654.42	-4147.41
524	-5669.93				524	-1646.35	-4145.89
525	-5678.87				525	-1648.61	-4145.98
526	-5682.88				526	-1646.76	-4146.51
527	-5667.54				527	-1651.06	-4148.81
528	-5673.52				528	-1649.52	-4150.57
529	-5666.09				529	-1649.96	-4143.05
530	-5663.17				530	-1650.7	-4140.67
531	-5663.9				531	-1653.09	-4144.19
532	-5664.73				532	-1647.28	-4144.94
533	-5666.81				533	-1653.22	-4144.11
534	-5667.44				534	-1653.05	-4138.63
535	-5672.33				535	-1649.85	-4139.06
536	-5666.02				536	-1652.76	-4138.19
537	-5660.22				537	-1660.93	-4134.41
538	-5667.22				538	-1653.42	-4137.69
539	-5668.96				539	-1657.24	-4129.73
540	-5675.17				540	-1653.3	-4144.25
541	-5671.29				541	-1652.76	-4138.8
542	-5671.71				542	-1657.6	-4139.72
543	-5665.83				543	-1659.45	-4139.78
544	-5669.08				544	-1657.47	-4138.22
545	-5664.3				545	-1655.75	-4140.62
546	-5667.17				546	-1656.31	-4137.54
547	-5670.59				547	-1659.69	-4135.51
548	-5661.46				548	-1660.11	-4135.43
549	-5663.76				549	-1662.79	-4133.65
550	-5663.09				550	-1657.61	-4133.69
551	-5662.19				551	-1652.65	-4136.66
552	-5668.29				552	-1657.59	-4138.38
553	-5656.71				553	-1656.63	-4136.94
554	-5661.71				554	-1653.96	-4139.45
555	-5655.67				555	-1665.55	-4136.05
556	-5670.39				556	-1651.44	-4138.77
557	-5658.83				557	-1656.09	-4131.14
558	-5669.03				558	-1658.04	-4142.51
559	-5660.87				559	-1650.69	-4143.37
560	-5669.09				560	-1653.7	-4147.61
561	-5667.72				561	-1649.07	-4141.2
562	-5675.96				562	-1654.88	-4138.6
563	-5667.34				563	-1651.3	-4144.11
564	-5661.96				564	-1654.84	-4138.15
565	-5669.31				565	-1648.38	-4145.06
566	-5672.35				566	-1653.58	-4136.69
567	-5664.58				567	-1652.33	-4141.36
568	-5664.95				568	-1651.93	-4138.93
569	-5665.13				569	-1651.2	-4144.44
570	-5663.78				570	-1651.09	-4141.36
571	-5675.89				571	-1656.86	-4140.19
572	-5674.02				572	-1655.62	-4143.27
573	-5662.54				573	-1653.43	-4142.11
574	-5666.67				574	-1651.9	-4141.82
575	-5668.34				575	-1652.73	-4140.27
576	-5662.84				576	-1652.57	-4138.51
577	-5670.24				577	-1654.59	-4142.75
578	-5670.05				578	-1647.96	-4133.73
579	-5670.15				579	-1645.68	-4139.42
580	-5665.5				580	-1648.56	-4136.76
581	-5667.43				581	-1650.62	-4136.12
582	-5668.81				582	-1647.02	-4137
583	-5668.16				583	-1647.49	-4136.09
584	-5661.23				584	-1644.72	-4139.93
585	-5675.9				585	-1647.97	-4142.66
586	-5677.54				586	-1644.94	-4137.38
587	-5671.8				587	-1646.24	-4142.4
588	-5661.89				588	-1656.41	-4139.9
589	-5668.64				589	-1663.21	-4138.44
590	-5667.38				590	-1650.58	-4139.15
591	-5670.34				591	-1642.67	-4145.54
592	-5672.75				592	-1661.28	-4139.46
593	-5673.4				593	-1648.2	-4137.99
594	-5669.72				594	-1653.68	-4137.63
595	-5675.43				595	-1653.46	-4140.89
596	-5676.75				596	-1657.11	-4142.75
597	-5672.42				597	-1649.35	-4142.78
598	-5668.08				598	-1654.01	-4138.31
599	-5666.44				599	-1649.9	-4141.99
600	-5670.17				600	-1656.16	-4140.86
601	-5675.72				601	-1652.66	-4135.23
602	-5669.67				602	-1656.9	-4135.14
603	-5670.79				603	-1650.74	-4133.57
604	-5673.84				604	-1653.42	-4140.1
605	-5668.8				605	-1653.39	-4139.92
606	-5676.04				606	-1650.56	-4136.57
607	-5671.98				607	-1661.13	-4136.21
608	-5673.35				608	-1655.54	-4140.91
609	-5671.9				609	-1653.93	-4135.25
610	-5669.62				610	-1654.52	-4139.21
611	-5675.49				611	-1655.2	-4142.4
612	-5674.59				612	-1651.05	-4143.77
613	-5669.26				613	-1654.5	-4140.88
614	-5674.59				614	-1654.7	-4138.87
615	-5670.88				615	-1654.35	-4142.75
616	-5667.56				616	-1654.76	-4141.9
617	-5670.27				617	-1657.18	-4138.04
618	-5666.89				618	-1646.12	-4143.25
619	-5672.51				619	-1655.08	-4138.48
620	-5678.46				620	-1656.22	-4138.99
621	-5673.59				621	-1654.97	-4136.48
622	-5676.38				622	-1657.76	-4142.92
623	-5674.74				623	-1656.43	-4146.42
624	-5673.55				624	-1656.87	-4140.02
625	-5673.25				625	-1653.2	-4139.16
626	-5669.3				626	-1656.53	-4132.09
627	-5668.4				627	-1654.77	-4143.08
628	-5673.15				628	-1654.63	-4143.8
629	-5664.97				629	-1649.91	-4142.05
630	-5671.2				630	-1656.66	-4140.74
631	-5671.18				631	-1651.53	-4144.58
632	-5671.62				632	-1649.69	-4138.68
633	-5674.76				633	-1650.48	-4138.8
634	-5669.51				634	-1657.04	-4139.66
635	-5678.56				635	-1650.5	-4145.42
636	-5673.31				636	-1644.81	-4143.3
637	-5676.18				637	-1654.49	-4142.2
638	-5667.33				638	-1655.75	-4145.86
639	-5667.9				639	-1655.36	-4142.81
640	-5680.11				640	-1650.49	-4142.32
641	-5666.93				641	-1654.37	-4147.03
642	-5676.95				642	-1656.56	-4144.37
643	-5668.92				643	-1651.61	-4146.44
644	-5671.07				644	-1650.46	-4143.79
645	-5670.31				645	-1655.79	-4143.75
646	-5670.66				646	-1649.9	-4143.82
647	-5670.28				647	-1644.53	-4148.89
648	-5675.68				648	-1654.88	-4151.33
649	-5669.89				649	-1651.88	-4146.22
650	-5668.23				650	-1653.76	-4142.81
651	-5675.45				651	-1653.97	-4143.53
652	-5671.34				652	-1654.26	-4144.6
653	-5673.68				653	-1652.26	-4143.59
654	-5675.15				654	-1649.73	-4140.27
655	-5669.35				655	-1648.41	-4149.16
656	-5680.13				656	-1652.45	-4145.86
657	-5666.34				657	-1651.02	-4144.36
658	-5672.52				658	-1651.02	-4144.42
659	-5678.87				659	-1651.83	-4144.58
660	-5666.05				660	-1651.53	-4141.04
661	-5661.59				661	-1651.92	-4143.1
662	-5665.37				662	-1652.14	-4142.98
663	-5666.58				663	-1659.52	-4143.09
664	-5663.24				664	-1650.31	-4134.53
665	-5668.97				665	-1648.39	-4138.18
666	-5669.01				666	-1654.52	-4143.3
667	-5667.05				667	-1649.84	-4138.16
668	-5664.28				668	-1646.84	-4141.68
669	-5667.92				669	-1652.41	-4139.49
670	-5663.54				670	-1652.94	-4139.48
671	-5666.6				671	-1653.01	-4143.23
672	-5672.56				672	-1656.38	-4135.4
673	-5674.18				673	-1652.38	-4140.17
674	-5667.17				674	-1650.79	-4139.22
675	-5668.87				675	-1646.24	-4147.83
676	-5668.79				676	-1651.91	-4140.91
677	-5669.75				677	-1649.01	-4141.41
678	-5670.18				678	-1649.07	-4144.79
679	-5671.39				679	-1648.91	-4137.56
680	-5658.57				680	-1647.8	-4142.3
681	-5659.71				681	-1651.12	-4135.88
682	-5661.1				682	-1649.07	-4143.84
683	-5672.13				683	-1649.43	-4139.71
684	-5665.48				684	-1648.22	-4140.9
685	-5666.06				685	-1654.69	-4139.69
686	-5666				686	-1648.59	-4141.81
687	-5667.89				687	-1651.37	-4138.1
688	-5672.35				688	-1652.52	-4140.23
689	-5667.57				689	-1648.92	-4132.14
690	-5669.34				690	-1655.53	-4136.3
691	-5661.32				691	-1656.29	-4139.89
692	-5669.75				692	-1652.34	-4141.26
693	-5665.97				693	-1650.73	-4137.88
694	-5665.32				694	-1656.72	-4136.5
695	-5667.21				695	-1651.01	-4138.89
696	-5670.63				696	-1648.41	-4138.78
697	-5668.68				697	-1654.18	-4136.32
698	-5652.48				698	-1654.56	-4134.32
699	-5673.12				699	-1653.51	-4137.67
700	-5670.71				700	-1657.25	-4139.37
701	-5662.36				701	-1655.36	-4144.87
702	-5668.3				702	-1653.78	-4136.3
703	-5669.31				703	-1657.79	-4137.94
704	-5668.43				704	-1651.63	-4139.26
705	-5666.28				705	-1657.74	-4138.65
706	-5673.92				706	-1656.8	-4138.64
707	-5671.94				707	-1655.13	-4138.95
708	-5668.96				708	-1646.24	-4136.97
709	-5666.19				709	-1650.79	-4145.3
710	-5677.44				710	-1650.6	-4142.28
711	-5672.6				711	-1653.77	-4137.39
712	-5666.86				712	-1649.64	-4142.9
713	-5669.76				713	-1653.39	-4137.7
714	-5678.94				714	-1650.03	-4142.54
715	-5675.31				715	-1649.56	-4155.01
716	-5670.57				716	-1655.82	-4148.7
717	-5670.87				717	-1651.26	-4146.61
718	-5668.34				718	-1652.79	-4140.32
719	-5664.35				719	-1648.64	-4149.08
720	-5670.34				720	-1653.42	-4150.24
721	-5671.49				721	-1645.53	-4147.72
722	-5670.02				722	-1656.96	-4134.14
723	-5674.8				723	-1652.06	-4142.03
724	-5670.96				724	-1653.2	-4134.65
725	-5662.43				725	-1651.3	-4147.94
726	-5666.81				726	-1653.06	-4147.46
727	-5667.25				727	-1645.97	-4146.66
728	-5664.57				728	-1651.94	-4139.23
729	-5670.68				729	-1651.91	-4143.33
730	-5672.67				730	-1650.38	-4138.43
731	-5673.33				731	-1650.67	-4139.23
732	-5667.9				732	-1654.67	-4141.87
733	-5678.08				733	-1650.88	-4148.62
734	-5666.93				734	-1651.76	-4145.64
735	-5667.86				735	-1652.66	-4146.52
736	-5670.13				736	-1649.52	-4148.81
737	-5676.4				737	-1654.04	-4143.03
738	-5672.52				738	-1653.41	-4147.9
739	-5674.59				739	-1654.15	-4148.31
740	-5662.67				740	-1652.23	-4150.55
741	-5678.1				741	-1646.64	-4149.87
742	-5670.81				742	-1647.02	-4149.21
743	-5679.42				743	-1652.36	-4141.6
744	-5672.32				744	-1649.67	-4145.83
745	-5673.1				745	-1651.34	-4140.83
746	-5666.38				746	-1655.66	-4143.86
747	-5669.93				747	-1651.84	-4145.79
748	-5665.8				748	-1649.72	-4149.25
749	-5675.34				749	-1654.31	-4148.89
750	-5669.66				750	-1646.12	-4142.96
751	-5671.94				751	-1652.97	-4140.1
752	-5669.58				752	-1655.16	-4146.26
753	-5676.02				753	-1651.52	-4143.38
754	-5671.04				754	-1655.65	-4141.77
755	-5675.25				755	-1653.86	-4142.34
756	-5672.49				756	-1652.71	-4143.59
757	-5672.52				757	-1659.17	-4144.02
758	-5678.61				758	-1648.86	-4144.92
759	-5676.87				759	-1649.1	-4145.47
760	-5665.94				760	-1646.48	-4150.04
761	-5664.94				761	-1652.91	-4133.32
762	-5669.8				762	-1649.74	-4133.73
763	-5675.65				763	-1658.12	-4133.6
764	-5668.3				764	-1648.91	-4133.11
765	-5667.31				765	-1650.45	-4129.18
766	-5674.93				766	-1650.78	-4143.6
767	-5676.31				767	-1654.24	-4138.56
768	-5676.22				768	-1649.22	-4147.69
769	-5673.11				769	-1654	-4148.46
770	-5672.97				770	-1640.62	-4143.31
771	-5671.95				771	-1647.64	-4141.14
772	-5666.98				772	-1655.4	-4145.61
773	-5674.96				773	-1655.61	-4138.65
774	-5669.87				774	-1650.07	-4148.57
775	-5672.67				775	-1648.22	-4143.34
776	-5678.37				776	-1647.94	-4152.52
777	-5664.66				777	-1650.34	-4148.96
778	-5667.28				778	-1648.51	-4141.36
779	-5674.72				779	-1649.8	-4149.15
780	-5676.52				780	-1649.58	-4140.77
781	-5671.72				781	-1651.34	-4145.33
782	-5675.08				782	-1654.25	-4144.35
783	-5676.17				783	-1648.35	-4145.08
784	-5667.89				784	-1644.93	-4147.37
785	-5669.46				785	-1653.34	-4143.56
786	-5675.05				786	-1651.8	-4147.14
787	-5663.06				787	-1649.17	-4146.44
788	-5674.77				788	-1654.26	-4141.33
789	-5672.99				789	-1650.14	-4141.72
790	-5673.63				790	-1654.99	-4145.57
791	-5671.44				791	-1653.16	-4139.23
792	-5668.58				792	-1655.38	-4144.28
793	-5673.21				793	-1650.17	-4149.1
794	-5662.7				794	-1650.12	-4145.27
795	-5672.12				795	-1648.67	-4147.26
796	-5669.79				796	-1642.73	-4156.99
797	-5671.21				797	-1655.49	-4145.87
798	-5674.89				798	-1650.62	-4142.25
799	-5675.23				799	-1650.42	-4143.42
800	-5676.8				800	-1652.69	-4141.7
801	-5677.51				801	-1655.34	-4137.75
802	-5675.63				802	-1653.99	-4142.79
803	-5673.66				803	-1653.2	-4138.8
804	-5676.86				804	-1655.93	-4140.53
805	-5673.64				805	-1648.33	-4143.98
806	-5667.09				806	-1657.53	-4144.59
807	-5667.15				807	-1652.59	-4145.19
808	-5670.97				808	-1654.07	-4143.51
809	-5679.48				809	-1654.56	-4145.73
810	-5671.89				810	-1652.87	-4140.31
811	-5671.64				811	-1649.35	-4140.81
812	-5681.06				812	-1649.3	-4136.02
813	-5672.98				813	-1652.67	-4146.45
814	-5678.16				814	-1655.16	-4142.71
815	-5674.38				815	-1650.21	-4143.14
816	-5671.77				816	-1648.69	-4135.5
817	-5674.59				817	-1654.69	-4140.47
818	-5666.95				818	-1654.96	-4140.44
819	-5678.08				819	-1650.43	-4141.29
820	-5670.17				820	-1654.25	-4142.79
821	-5675.8				821	-1651.68	-4141.19
822	-5670.81				822	-1650.35	-4137.62
823	-5679.83				823	-1649.87	-4153.8
824	-5675.86				824	-1645.86	-4150.53
825	-5681.98				825	-1652.21	-4148.23
826	-5678.77				826	-1655.2	-4146.11
827	-5674.63				827	-1649.8	-4143.24
828	-5675.82				828	-1650.65	-4141.62
829	-5663.57				829	-1651.64	-4148.22
830	-5677.82				830	-1650.62	-4147.92
831	-5672.3				831	-1650.58	-4152.06
832	-5671.5				832	-1651.02	-4135.83
833	-5672.65				833	-1649	-4140.04
834	-5672.66				834	-1654.25	-4143.5
835	-5675.35				835	-1651.69	-4145.13
836	-5674.3				836	-1654.38	-4147.38
837	-5670.96				837	-1657.54	-4147.06
838	-5673.83				838	-1654.09	-4141.54
839	-5672.55				839	-1656.77	-4138.03
840	-5669.51				840	-1656.61	-4145.89
841	-5668.46				841	-1660.21	-4142.61
842	-5664.42				842	-1655.07	-4144.32
843	-5675.92				843	-1655.53	-4143.86
844	-5676.06				844	-1651.9	-4140.5
845	-5667.3				845	-1653.82	-4144.99
846	-5675.3				846	-1652.28	-4141.71
847	-5669.6				847	-1653.62	-4136.99
848	-5674.95				848	-1651.61	-4145.05
849	-5670.53				849	-1651.48	-4145.06
850	-5671.8				850	-1652.24	-4148.24
851	-5670.42				851	-1656.56	-4142.42
852	-5675.2				852	-1654.4	-4149.04
853	-5678.71				853	-1652.47	-4139.62
854	-5672.81				854	-1652.36	-4148.44
855	-5673.45				855	-1655.67	-4147.43
856	-5675.3				856	-1653.78	-4143
857	-5682.2				857	-1649.23	-4143.44
858	-5666.34				858	-1651.37	-4143.69
859	-5661.43				859	-1646.34	-4143.47
860	-5661.01				860	-1649.65	-4143.97
861	-5669.21				861	-1653.1	-4144.13
862	-5678.72				862	-1653.83	-4143.3
863	-5672.76				863	-1652.11	-4139.52
864	-5675.52				864	-1654.82	-4135.1
865	-5677.11				865	-1654.07	-4143.39
866	-5670.6				866	-1656.31	-4142.49
867	-5666.46				867	-1657.99	-4140.52
868	-5668.51				868	-1654.61	-4145.21
869	-5666.9				869	-1645.45	-4143.25
870	-5673.38				870	-1653.84	-4151.22
871	-5664.57				871	-1651.46	-4145.51
872	-5678.55				872	-1649.82	-4146.44
873	-5665.64				873	-1643.62	-4149.83
874	-5669.95				874	-1648.41	-4150.25
875	-5672.68				875	-1648.47	-4147.65
876	-5669.33				876	-1652.19	-4144.42
877	-5669.42				877	-1644.32	-4147.59
878	-5663.32				878	-1650.04	-4149.26
879	-5660.44				879	-1642.78	-4150.04
880	-5671.9				880	-1640.85	-4146.74
881	-5677.76				881	-1644.09	-4143.88
882	-5671.56				882	-1645.92	-4146.32
883	-5668.85				883	-1645.13	-4146.68
884	-5656.95				884	-1643.77	-4149.43
885	-5671.61				885	-1643.68	-4148.39
886	-5668.27				886	-1647.22	-4144.36
887	-5672.64				887	-1650.31	-4141.02
888	-5671.9				888	-1645.4	-4145.72
889	-5671.31				889	-1648.99	-4142.36
890	-5681.52				890	-1650.49	-4140.46
891	-5670.43				891	-1649.28	-4135.9
892	-5674.84				892	-1651.42	-4135.93
893	-5669.25				893	-1647.65	-4145.03
894	-5672.72				894	-1646.87	-4145.67
895	-5670.88				895	-1651.61	-4144
896	-5676.01				896	-1648.87	-4140.75
897	-5672.09				897	-1641.03	-4144.68
898	-5668.94				898	-1646.03	-4146.2
899	-5677.13				899	-1644.98	-4142.03
900	-5670.05				900	-1645.94	-4145.42
901	-5679.21				901	-1641.76	-4149.45
902	-5673.93				902	-1643.32	-4144.01
903	-5677.93				903	-1645.78	-4143.77
904	-5680.27				904	-1644.47	-4147.86
905	-5670.68				905	-1649.14	-4139.32
906	-5674.4				906	-1647.27	-4145.34
907	-5667.68				907	-1652.07	-4135.11
908	-5666.8				908	-1656.43	-4141.39
909	-5673.79				909	-1649.68	-4139.53
910	-5672.54				910	-1647.36	-4143.5
911	-5672.65				911	-1641.9	-4145.59
912	-5670.51				912	-1649.53	-4137.46
913	-5675.96				913	-1652.55	-4138.59
914	-5669.25				914	-1647.92	-4139.8
915	-5664.46				915	-1653.65	-4136.2
916	-5673.73				916	-1653.05	-4137.44
917	-5670.25				917	-1652.55	-4141.34
918	-5674.92				918	-1657.95	-4139
919	-5671				919	-1655.36	-4138.54
920	-5668.77				920	-1649.2	-4139.36
921	-5675.09				921	-1652.22	-4142.14
922	-5675.41				922	-1649.76	-4141.17
923	-5671.34				923	-1654.53	-4140.39
924	-5678.66				924	-1653.67	-4136.81
925	-5677.92				925	-1651.08	-4139.39
926	-5679.33				926	-1648.92	-4138.75
927	-5677.71				927	-1650.12	-4140.03
928	-5670.34				928	-1655.16	-4138.26
929	-5670.16				929	-1649.82	-4146.95
930	-5677.95				930	-1652.43	-4142.07
931	-5675.43				931	-1651.84	-4136.19
932	-5684.08				932	-1654.6	-4134.98
933	-5681.75				933	-1653.1	-4143.03
934	-5672.45				934	-1649.7	-4137.18
935	-5665.17				935	-1651.68	-4138.92
936	-5673.42				936	-1655.9	-4140.99
937	-5673.12				937	-1655.38	-4139.44
938	-5673.91				938	-1656.74	-4136.22
939	-5666.72				939	-1660.45	-4128.62
940	-5676.12				940	-1652.6	-4134.74
941	-5674.87				941	-1658.4	-4135.76
942	-5675.21				942	-1652.01	-4137.16
943	-5682.95				943	-1650.77	-4141.68
944	-5677.56				944	-1654.91	-4140.71
945	-5670.77				945	-1655.25	-4131.7
946	-5677.22				946	-1656.43	-4142.11
947	-5666.32				947	-1653.13	-4142.95
948	-5666.15				948	-1658.83	-4133.85
949	-5666.58				949	-1652.11	-4133.15
950	-5666.96				950	-1655.67	-4133.94
951	-5675.91				951	-1650.02	-4141.76
952	-5668.32				952	-1651.22	-4135.23
953	-5662.37				953	-1654.47	-4137.22
954	-5669.53				954	-1651.19	-4132.27
955	-5674.7				955	-1655.86	-4140.55
956	-5667.67				956	-1651.58	-4134.98
957	-5659.95				957	-1654.96	-4137.97
958	-5667.08				958	-1655.63	-4141.69
959	-5668.04				959	-1652.47	-4140.88
960	-5666.17				960	-1656.16	-4140.05
961	-5672.08				961	-1653.02	-4139.63
962	-5662.28				962	-1657.37	-4142.48
963	-5665.18				963	-1652.01	-4138.66
964	-5660.66				964	-1654.21	-4138.55
965	-5664.98				965	-1651.51	-4146.99
966	-5669.14				966	-1647.83	-4149.77
967	-5661.64				967	-1648.39	-4141.12
968	-5664.3				968	-1646.04	-4143.49
969	-5668.3				969	-1650.65	-4141.82
970	-5665.32				970	-1658.44	-4138.85
971	-5659.19				971	-1650.29	-4139.95
972	-5658.18				972	-1650.43	-4139.8
973	-5661.07				973	-1652.13	-4144.15
974	-5666.33				974	-1653.47	-4141.73
975	-5667.27				975	-1655.76	-4134.13
976	-5668				976	-1651.96	-4139.94
977	-5664.95				977	-1653.45	-4141.38
978	-5662.61				978	-1648.19	-4144.09
979	-5661.11				979	-1649.87	-4144.22
980	-5656.1				980	-1649.52	-4138.02
981	-5662.61				981	-1654.33	-4145.99
982	-5659.51				982	-1653.5	-4142.31
983	-5672.09				983	-1651.13	-4135.06
984	-5657.18				984	-1650.93	-4146.05
985	-5657.77				985	-1659.44	-4139.92
986	-5655.15				986	-1650.26	-4137.63
987	-5661.57				987	-1657.68	-4144.71
988	-5662.67				988	-1662.06	-4138.32
989	-5654.71				989	-1657.92	-4140.03
990	-5662.29				990	-1652.33	-4143.75
991	-5670.29				991	-1652.71	-4146.81
992	-5661.16				992	-1650.21	-4139.26
993	-5664				993	-1653.39	-4140.65
994	-5666.87				994	-1649.02	-4148.51
995	-5675.51				995	-1651.58	-4136.94
996	-5669.51				996	-1651.23	-4139.67
997	-5663.65				997	-1650.78	-4137.49
998	-5662.68				998	-1650.13	-4144.89
999	-5670.8				999	-1653.23	-4134
1000	-5667.43				1000	-1654.39	-4137.55
1001	-5666.67				1001	-1650.51	-4146.23
1002	-5669.24				1002	-1649.84	-4135.49
1003	-5664.12				1003	-1647.34	-4136.99
1004	-5670.64				1004	-1645.84	-4134.61
1005	-5663.7				1005	-1650.21	-4131.12
1006	-5664.84				1006	-1646.69	-4138.4
1007	-5666.03				1007	-1652.1	-4137.32
1008	-5668.02				1008	-1646.31	-4136.88
1009	-5663.6				1009	-1648.13	-4138.91
1010	-5661.42				1010	-1649.75	-4135.64
1011	-5671.29				1011	-1654.45	-4132.53
1012	-5666.79				1012	-1654.25	-4135.5
1013	-5663.98				1013	-1649.85	-4136.43
1014	-5659.59				1014	-1655.83	-4132.17
1015	-5664.38				1015	-1654.85	-4136.16
1016	-5659.93				1016	-1652.13	-4139.76
1017	-5667.06				1017	-1653.17	-4137.57
1018	-5656.29				1018	-1654.33	-4131.49
1019	-5659.02				1019	-1650.54	-4131.9
1020	-5661.37				1020	-1649.33	-4140.34
1021	-5658.67				1021	-1653.25	-4140.41
1022	-5659.33				1022	-1652.32	-4138.43
1023	-5662.34				1023	-1650.34	-4132.41
1024	-5661.8				1024	-1654.36	-4138.91
1025	-5657.52				1025	-1648.55	-4139.15
1026	-5664.04				1026	-1648.17	-4135.2
1027	-5660.95				1027	-1650.38	-4136.06
1028	-5672.67				1028	-1656.01	-4133.07
1029	-5667.43				1029	-1655.27	-4139.34
1030	-5664.56				1030	-1651.38	-4142.17
1031	-5665.21				1031	-1651.59	-4140.69
1032	-5664.49				1032	-1651.35	-4137.65
1033	-5670.29				1033	-1646.55	-4139.91
1034	-5672.17				1034	-1657.04	-4135.3
1035	-5674.38				1035	-1651.61	-4138.23
1036	-5673.92				1036	-1648.72	-4136.03
1037	-5671.54				1037	-1649.56	-4141.39
1038	-5663.3				1038	-1648.25	-4138.1
1039	-5671.03				1039	-1653.01	-4136.72
1040	-5669.63				1040	-1651.75	-4137.94
1041	-5665.7				1041	-1653.6	-4139.99
1042	-5670.82				1042	-1648.09	-4138.42
1043	-5673.33				1043	-1647.6	-4140.04
1044	-5669.59				1044	-1651.43	-4140.61
1045	-5670.47				1045	-1651.38	-4139.02
1046	-5665.32				1046	-1657.44	-4141.28
1047	-5669.15				1047	-1647.22	-4137.61
1048	-5660.01				1048	-1654.92	-4137.14
1049	-5668.99				1049	-1655.07	-4142.12
1050	-5671.17				1050	-1655.61	-4138.11
1051	-5675.37				1051	-1656.63	-4134.04
1052	-5665.45				1052	-1652.02	-4131.32
1053	-5675.5				1053	-1652.28	-4140.08
1054	-5671.81				1054	-1656.05	-4139.52
1055	-5666.71				1055	-1653.65	-4140.27
1056	-5673.19				1056	-1653.58	-4142.34
1057	-5669.66				1057	-1659.95	-4137.59
1058	-5672.47				1058	-1653.66	-4143.16
1059	-5676.92				1059	-1651.57	-4146.64
1060	-5668.98				1060	-1653.09	-4138
1061	-5669.63				1061	-1657.39	-4138.07
1062	-5662.56				1062	-1660.11	-4135.53
1063	-5668.41				1063	-1657.42	-4147.98
1064	-5667.87				1064	-1653.69	-4136.96
1065	-5672.19				1065	-1654.83	-4139.94
1066	-5677.7				1066	-1655.65	-4136.14
1067	-5674				1067	-1652.49	-4137.2
1068	-5670.93				1068	-1651.89	-4145.44
1069	-5662.76				1069	-1656.31	-4137.86
1070	-5663.62				1070	-1653.2	-4137.08
1071	-5666.39				1071	-1653.71	-4143.05
1072	-5676.52				1072	-1651.83	-4143.35
1073	-5666.78				1073	-1654.13	-4140.86
1074	-5672.65				1074	-1657.43	-4135.64
1075	-5670.22				1075	-1656.85	-4144.22
1076	-5675.38				1076	-1655.6	-4143.92
1077	-5675.32				1077	-1646.75	-4141.46
1078	-5678.82				1078	-1649.01	-4141.74
1079	-5676.41				1079	-1651.99	-4142.83
1080	-5666.5				1080	-1651.62	-4138.92
1081	-5672.22				1081	-1655.48	-4137.15
1082	-5675.37				1082	-1649.68	-4139.21
1083	-5677.93				1083	-1649.56	-4143.31
1084	-5671.05				1084	-1655.62	-4153.6
1085	-5677.11				1085	-1652.85	-4146.39
1086	-5666.63				1086	-1655.48	-4149.79
1087	-5666.49				1087	-1657.15	-4137.01
1088	-5667.18				1088	-1652.13	-4145.73
1089	-5676.16				1089	-1655.05	-4135.75
1090	-5670.45				1090	-1652.74	-4136.16
1091	-5667.03				1091	-1656.95	-4144.68
1092	-5654.41				1092	-1656.55	-4138.68
1093	-5663.02				1093	-1658.29	-4139.34
1094	-5668.18				1094	-1658.49	-4138.31
1095	-5671.77				1095	-1651.74	-4133.55
1096	-5675.54				1096	-1651.9	-4140.26
1097	-5670.53				1097	-1653.52	-4134.85
1098	-5671.58				1098	-1647.91	-4135.03
1099	-5657.71				1099	-1652.5	-4139.18
1100	-5671.11				1100	-1645.81	-4139.64
1101	-5666.81				1101	-1661.57	-4135.13
1102	-5670.53				1102	-1658.65	-4140.54
1103	-5664.28				1103	-1656.51	-4128.08
1104	-5662.12				1104	-1657.9	-4135.46
1105	-5666.49				1105	-1657.68	-4138.1
1106	-5667.96				1106	-1658.34	-4137.61
1107	-5662.14				1107	-1652.5	-4140.12
1108	-5665.53				1108	-1649.24	-4136.25
1109	-5657.86				1109	-1652.31	-4139.25
1110	-5662.25				1110	-1651.64	-4135.14
1111	-5662.62				1111	-1646.95	-4141.95
1112	-5664.18				1112	-1642.62	-4142.52
1113	-5657.55				1113	-1651.2	-4140.84
1114	-5656.29				1114	-1650.11	-4136.94
1115	-5662.01				1115	-1655	-4141.66
1116	-5659.78				1116	-1659.6	-4132.05
1117	-5663.29				1117	-1655.26	-4137.7
1118	-5667.62				1118	-1661.58	-4139.7
1119	-5663.07				1119	-1653.43	-4142.12
1120	-5660.33				1120	-1654.72	-4137.68
1121	-5668.61				1121	-1656.66	-4143.85
1122	-5663.72				1122	-1661.37	-4140.32
1123	-5668.18				1123	-1663.48	-4132.22
1124	-5669.28				1124	-1652.22	-4139.87
1125	-5667.28				1125	-1657.43	-4140.87
1126	-5672.72				1126	-1657.66	-4138.1
1127	-5666.93				1127	-1650.41	-4141.23
1128	-5666.96				1128	-1654.54	-4140.79
1129	-5667.54				1129	-1651.51	-4141.56
1130	-5669.1				1130	-1657.35	-4137.06
1131	-5665.75				1131	-1655.35	-4134.16
1132	-5660.62				1132	-1656.5	-4138.65
1133	-5655.17				1133	-1653.15	-4139.24
1134	-5666.1				1134	-1661.35	-4138.03
1135	-5659.98				1135	-1660.16	-4137.13
1136	-5671.41				1136	-1651.69	-4141.02
1137	-5662.51				1137	-1652.12	-4136.43
1138	-5668.09				1138	-1656.98	-4140.09
1139	-5662.3				1139	-1654.16	-4143.41
1140	-5668.42				1140	-1657.11	-4144.64
1141	-5661.6				1141	-1654.86	-4147.16
1142	-5652.8				1142	-1652.35	-4147.35
1143	-5664.44				1143	-1660.41	-4137.2
1144	-5668.21				1144	-1655.85	-4147.76
1145	-5669.97				1145	-1653.21	-4139.12
1146	-5665				1146	-1652.63	-4138.21
1147	-5662.19				1147	-1650.47	-4146.2
1148	-5664.69				1148	-1655.36	-4139.11
1149	-5659.09				1149	-1653.65	-4147.78
1150	-5663.11				1150	-1657.37	-4145.64
1151	-5670.81				1151	-1650.13	-4145.62
1152	-5665.8				1152	-1649.02	-4150.34
1153	-5661.71				1153	-1653.18	-4150.81
1154	-5665.33				1154	-1650.09	-4151.38
1155	-5668.95				1155	-1654.47	-4145.43
1156	-5666.99				1156	-1647.21	-4151.1
1157	-5670.37				1157	-1651.11	-4152.09
1158	-5667.78				1158	-1655.2	-4145.39
1159	-5674.83				1159	-1652.24	-4145.9
1160	-5670				1160	-1652.16	-4150.5
1161	-5667.54				1161	-1648.29	-4147.62
1162	-5662.87				1162	-1646.18	-4149.94
1163	-5666.25				1163	-1641.78	-4152.42
1164	-5663.6				1164	-1644.29	-4142.19
1165	-5672.04				1165	-1652.96	-4146.61
1166	-5661.24				1166	-1653.38	-4148.59
1167	-5671.5				1167	-1650.26	-4150.27
1168	-5667.99				1168	-1648.21	-4144.23
1169	-5669.83				1169	-1650.27	-4142.32
1170	-5669.01				1170	-1653.59	-4147.69
1171	-5669.58				1171	-1648.44	-4149.38
1172	-5669.16				1172	-1648.21	-4152.24
1173	-5671.28				1173	-1642.45	-4153.6
1174	-5670.38				1174	-1650.22	-4149.59
1175	-5660.42				1175	-1652.93	-4143.62
1176	-5667.15				1176	-1651.71	-4144.3
1177	-5664.15				1177	-1647.99	-4140.14
1178	-5665.67				1178	-1649.35	-4144.01
1179	-5660.96				1179	-1645.85	-4143.81
1180	-5661.49				1180	-1647.55	-4141.3
1181	-5668.18				1181	-1637.62	-4144.26
1182	-5659.17				1182	-1640.27	-4147.4
1183	-5665.87				1183	-1639.16	-4148.37
1184	-5662.72				1184	-1646.53	-4150.57
1185	-5661.35				1185	-1642.62	-4145.97
1186	-5658.1				1186	-1643.82	-4146.91
1187	-5653.84				1187	-1640.75	-4149.8
1188	-5661.64				1188	-1639.37	-4148.71
1189	-5654.03				1189	-1640.19	-4145.52
1190	-5659.85				1190	-1641.3	-4144.66
1191	-5656.32				1191	-1642.06	-4151.53
1192	-5659.04				1192	-1639.11	-4142.04
1193	-5655.66				1193	-1640.66	-4145.22
1194	-5655.39				1194	-1643.1	-4143.1
1195	-5669.97				1195	-1638.42	-4147.84
1196	-5654.77				1196	-1645.45	-4144.99
1197	-5661.77				1197	-1637.28	-4154.52
1198	-5663.09				1198	-1643.38	-4148.17
1199	-5659.88				1199	-1643.77	-4146.59
1200	-5656.33				1200	-1638.1	-4153.25
1201	-5653.77				1201	-1643.51	-4151.6
1202	-5652.4				1202	-1646.85	-4146.47
1203	-5654.23				1203	-1648.08	-4154.35
1204	-5660.47				1204	-1641.68	-4150.34
1205	-5657.4				1205	-1649.67	-4140.07
1206	-5654.3				1206	-1641.74	-4149.19
1207	-5660.78				1207	-1645	-4147.66
1208	-5665.8				1208	-1642.02	-4148.24
1209	-5657.01				1209	-1644.51	-4147.17
1210	-5658.56				1210	-1640.58	-4151.36
1211	-5652.61				1211	-1639.59	-4149.37
1212	-5657.15				1212	-1642.53	-4149.45
1213	-5659.23				1213	-1647.41	-4151.42
1214	-5664.52				1214	-1638.96	-4155.04
1215	-5649.84				1215	-1640.29	-4149.92
1216	-5662.22				1216	-1645.09	-4144.78
1217	-5663.55				1217	-1643.08	-4141.42
1218	-5663.62				1218	-1641.23	-4141.83
1219	-5657.32				1219	-1641.28	-4145.64
1220	-5660.58				1220	-1638.8	-4145.78
1221	-5662.11				1221	-1639.45	-4141.48
1222	-5661.35				1222	-1637.88	-4148.23
1223	-5662.4				1223	-1638.25	-4144.11
1224	-5661.18				1224	-1641.99	-4144.06
1225	-5670.79				1225	-1641.96	-4145.74
1226	-5660.12				1226	-1638.66	-4149.06
1227	-5668.07				1227	-1640.86	-4145.5
1228	-5670.73				1228	-1641.53	-4145.92
1229	-5672				1229	-1635.44	-4152.11
1230	-5658.8				1230	-1641.58	-4152.45
1231	-5657.02				1231	-1638.4	-4151.36
1232	-5654.1				1232	-1640.74	-4145.81
1233	-5661.26				1233	-1641.65	-4154.51
1234	-5657.37				1234	-1640.42	-4149.51
1235	-5657.18				1235	-1641.08	-4142.23
1236	-5657.78				1236	-1638.99	-4146.41
1237	-5652.75				1237	-1641.51	-4148.9
1238	-5654.04				1238	-1636.89	-4149.34
1239	-5648.13				1239	-1640.57	-4144.55
1240	-5663.18				1240	-1638.64	-4145.72
1241	-5653.45				1241	-1644.31	-4149.9
1242	-5670.22				1242	-1639.98	-4150.87
1243	-5662.19				1243	-1635.49	-4152.57
1244	-5656.02				1244	-1636.56	-4144.98
1245	-5654.12				1245	-1644.25	-4147.81
1246	-5662.6				1246	-1640.8	-4146.18
1247	-5661.65				1247	-1636.89	-4145.99
1248	-5665.95				1248	-1640.69	-4148.75
1249	-5661.9				1249	-1639.77	-4150.42
1250	-5671.25				1250	-1642.56	-4148.74
1251	-5665.51				1251	-1642.62	-4139.97
1252	-5672.81				1252	-1639.18	-4147.3
1253	-5660.17				1253	-1633.83	-4149.91
1254	-5655.18				1254	-1641.12	-4143.22
1255	-5651.29				1255	-1639.86	-4155.17
1256	-5654.56				1256	-1638.29	-4148.56
1257	-5655.48				1257	-1637.6	-4147.39
1258	-5661.11				1258	-1638.8	-4147.49
1259	-5656.39				1259	-1633.53	-4149.44
1260	-5656.9				1260	-1635.44	-4153.59
1261	-5657.32				1261	-1638.54	-4148.92
1262	-5655.24				1262	-1636.03	-4148.75
1263	-5661.12				1263	-1642.98	-4152.35
1264	-5657.85				1264	-1639.55	-4150.06
1265	-5654.36				1265	-1640.58	-4149.05
1266	-5658.3				1266	-1638.7	-4147.77
1267	-5657.47				1267	-1636.02	-4155.77
1268	-5661.49				1268	-1640.3	-4153.93
1269	-5653.2				1269	-1636.36	-4150.13
1270	-5658.01				1270	-1643.07	-4144.12
1271	-5660.03				1271	-1638.87	-4142.5
1272	-5661.56				1272	-1639.03	-4143.93
1273	-5659.27				1273	-1636.52	-4155.48
1274	-5657.47				1274	-1643.14	-4150.34
1275	-5663.3				1275	-1640.53	-4146.93
1276	-5660.14				1276	-1639.23	-4150.95
1277	-5653.57				1277	-1644.34	-4151.33
1278	-5653.53				1278	-1642.19	-4150.1
1279	-5657.45				1279	-1636.8	-4144.83
1280	-5652.46				1280	-1638.84	-4144.3
1281	-5661.79				1281	-1641.05	-4143.67
1282	-5658.66				1282	-1642.72	-4140.9
1283	-5656.42				1283	-1640.83	-4147
1284	-5659.53				1284	-1636.4	-4144.11
1285	-5655.25				1285	-1643.01	-4144.13
1286	-5652.71				1286	-1643.07	-4142.78
1287	-5657.03				1287	-1640.85	-4145.92
1288	-5663.49				1288	-1640.78	-4151.39
1289	-5668.28				1289	-1641.07	-4152.49
1290	-5662.38				1290	-1644.69	-4146.26
1291	-5661.44				1291	-1637.68	-4156.66
1292	-5662.22				1292	-1642.39	-4150.04
1293	-5656.85				1293	-1640.27	-4146.55
1294	-5646.58				1294	-1638.81	-4152.77
1295	-5658.42				1295	-1634.94	-4146.63
1296	-5660.55				1296	-1639.61	-4143.35
1297	-5663.61				1297	-1633.54	-4152.12
1298	-5652.37				1298	-1639.09	-4146.79
1299	-5658.7				1299	-1641.09	-4148.63
1300	-5658.92				1300	-1640.4	-4138.63
1301	-5658.96				1301	-1642.58	-4144.92
1302	-5653.86				1302	-1643.85	-4150.34
1303	-5657.9				1303	-1637.35	-4146.36
1304	-5663.15				1304	-1641.47	-4150.6
1305	-5661.16				1305	-1637.76	-4143.12
1306	-5657.79				1306	-1644.91	-4144.58
1307	-5657.78				1307	-1643.57	-4148.6
1308	-5659.49				1308	-1640.2	-4148.34
1309	-5652.34				1309	-1642.12	-4144.59
1310	-5655.38				1310	-1639.12	-4151.02
1311	-5647.78				1311	-1637.8	-4157.81
1312	-5646.88				1312	-1642.07	-4151.63
1313	-5650.05				1313	-1636.54	-4150.95
1314	-5651.54				1314	-1643.05	-4145.08
1315	-5655.1				1315	-1644.23	-4145.51
1316	-5656.79				1316	-1637.88	-4145.14
1317	-5655.43				1317	-1640.55	-4146.71
1318	-5659.47				1318	-1643.05	-4146.74
1319	-5662.77				1319	-1641.08	-4148.28
1320	-5672.8				1320	-1642.63	-4146.35
1321	-5664.78				1321	-1643.55	-4146.44
1322	-5655.63				1322	-1643.31	-4147.18
1323	-5656.3				1323	-1641.53	-4142.91
1324	-5657.62				1324	-1639.91	-4148.32
1325	-5651.44				1325	-1643.73	-4146.55
1326	-5654.83				1326	-1644.18	-4144.6
1327	-5653.94				1327	-1640.21	-4151.41
1328	-5644.86				1328	-1640.72	-4143.17
1329	-5651.36				1329	-1636.75	-4151.19
1330	-5659.83				1330	-1637.9	-4138.58
1331	-5653.83				1331	-1639.74	-4145.16
1332	-5656.28				1332	-1638.3	-4154.34
1333	-5651.53				1333	-1639.22	-4145.08
1334	-5655.8				1334	-1634.45	-4158.57
1335	-5652.21				1335	-1638.45	-4154.43
1336	-5650.58				1336	-1639.62	-4145.03
1337	-5657.03				1337	-1638.96	-4156.27
1338	-5656.35				1338	-1641.62	-4153.41
1339	-5651.54				1339	-1638.49	-4147.1
1340	-5651.6				1340	-1642.46	-4152.74
1341	-5653.73				1341	-1641.29	-4151.5
1342	-5653.71				1342	-1637.3	-4152.38
1343	-5649.4				1343	-1642.08	-4150.83
1344	-5652.32				1344	-1639.5	-4140.96
1345	-5652.37				1345	-1644.44	-4146.8
1346	-5650.11				1346	-1641.33	-4140.71
1347	-5656.17				1347	-1634.53	-4144.31
1348	-5659.76				1348	-1640.98	-4139.06
1349	-5655.75				1349	-1635.91	-4147.64
1350	-5663.08				1350	-1637.47	-4146.86
1351	-5651.74				1351	-1640.04	-4145.44
1352	-5652.83				1352	-1644.08	-4140.47
1353	-5648.06				1353	-1641.23	-4144.57
1354	-5654.01				1354	-1640.5	-4143.82
1355	-5658.09				1355	-1640.99	-4148.97
1356	-5657				1356	-1640.05	-4147.42
1357	-5657.58				1357	-1638.45	-4147.78
1358	-5663.02				1358	-1638.97	-4148.05
1359	-5648.53				1359	-1633.82	-4142.4
1360	-5652.88				1360	-1638.65	-4148.57
1361	-5659.85				1361	-1640.55	-4143.99
1362	-5659.31				1362	-1641.86	-4145.2
1363	-5652.18				1363	-1640.63	-4151.03
1364	-5656.27				1364	-1640.1	-4141.3
1365	-5650.31				1365	-1634.58	-4150.89
1366	-5646.77				1366	-1635.53	-4145.48
1367	-5653.94				1367	-1636.98	-4143.59
1368	-5658.38				1368	-1639.1	-4137.49
1369	-5654.38				1369	-1637.24	-4151.22
1370	-5647.68				1370	-1635.48	-4148.01
1371	-5651.65				1371	-1638	-4151.08
1372	-5657.21				1372	-1638.48	-4146.23
1373	-5663.09				1373	-1634.77	-4152.63
1374	-5660.13				1374	-1633.39	-4155.32
1375	-5657.93				1375	-1636.84	-4149.99
1376	-5661.08				1376	-1640.99	-4149.95
1377	-5659.2				1377	-1639.19	-4149.61
1378	-5660.27				1378	-1641.97	-4145.42
1379	-5665.34				1379	-1633.96	-4144.38
1380	-5652.85				1380	-1635.78	-4155.21
1381	-5658.33				1381	-1631.46	-4152.35
1382	-5660.16				1382	-1639.26	-4150.34
1383	-5667.41				1383	-1640.32	-4152.78
1384	-5665.28				1384	-1629.61	-4151.48
1385	-5657.76				1385	-1631.92	-4151.43
1386	-5663.67				1386	-1629.04	-4149.53
1387	-5662.09				1387	-1631.78	-4150.48
1388	-5663.94				1388	-1631.82	-4151.96
1389	-5663.05				1389	-1633.89	-4158.25
1390	-5662.88				1390	-1633.37	-4153.1
1391	-5665.93				1391	-1634.31	-4149.53
1392	-5666.91				1392	-1633.54	-4147.02
1393	-5666.44				1393	-1634	-4153.13
1394	-5657.57				1394	-1630.96	-4154.33
1395	-5659.24				1395	-1631.25	-4159.24
1396	-5664.18				1396	-1630.69	-4155.92
1397	-5654.7				1397	-1634.02	-4155.87
1398	-5651.8				1398	-1629.82	-4153.56
1399	-5653.8				1399	-1633.43	-4153.4
1400	-5658.1				1400	-1625.3	-4151.61
1401	-5659.3				1401	-1628.82	-4157.09
1402	-5655.96				1402	-1630.37	-4147.82
1403	-5645.2				1403	-1635.74	-4151.65
1404	-5649.5				1404	-1630.98	-4153.21
1405	-5658.77				1405	-1633.57	-4158.05
1406	-5652.64				1406	-1643.75	-4145.81
1407	-5656.74				1407	-1634.83	-4154.41
1408	-5657.21				1408	-1635.83	-4156.09
1409	-5660.78				1409	-1643.42	-4154.35
1410	-5663.07				1410	-1640.9	-4149.64
1411	-5659.97				1411	-1645.95	-4146.12
1412	-5653.15				1412	-1644.61	-4150.47
1413	-5659.18				1413	-1641.45	-4147.31
1414	-5654.07				1414	-1638.77	-4154.34
1415	-5649.88				1415	-1640.35	-4150.75
1416	-5651.25				1416	-1640.7	-4150
1417	-5656.35				1417	-1638.25	-4149.39
1418	-5658.65				1418	-1639.87	-4155.32
1419	-5659.53				1419	-1639.81	-4146.22
1420	-5657.93				1420	-1642.69	-4154.04
1421	-5659.13				1421	-1636.18	-4150.84
1422	-5666.38				1422	-1640.3	-4157.43
1423	-5661.37				1423	-1639.74	-4150.58
1424	-5653.28				1424	-1643.56	-4152.08
1425	-5650.68				1425	-1638.13	-4158.8
1426	-5663.57				1426	-1640.92	-4151.5
1427	-5650.72				1427	-1639.08	-4155.21
1428	-5663.56				1428	-1642.65	-4152.83
1429	-5663.52				1429	-1639.38	-4155.11
1430	-5655.2				1430	-1637.05	-4154.66
1431	-5667.53				1431	-1637.85	-4150.72
1432	-5655.54				1432	-1642.49	-4154.93
1433	-5656.86				1433	-1640.23	-4154.79
1434	-5661.37				1434	-1641.72	-4145.54
1435	-5659.81				1435	-1639.8	-4158.16
1436	-5657.39				1436	-1642.8	-4154.38
1437	-5657.65				1437	-1647.34	-4151.83
1438	-5661.37				1438	-1637.94	-4154.16
1439	-5656.2				1439	-1640.79	-4148.95
1440	-5658.78				1440	-1642.6	-4149.55
1441	-5658.8				1441	-1639.43	-4157.14
1442	-5656.84				1442	-1639.99	-4149.7
1443	-5661.74				1443	-1643.34	-4151.3
1444	-5663.11				1444	-1641.53	-4153.06
1445	-5659.1				1445	-1637.42	-4150.84
1446	-5660.31				1446	-1642.56	-4149.44
1447	-5663.9				1447	-1642.24	-4143.72
1448	-5660.41				1448	-1635.22	-4156.29
1449	-5667.51				1449	-1637.36	-4151.26
1450	-5665.64				1450	-1633.89	-4152.36
1451	-5660.17				1451	-1637.88	-4149.8
1452	-5661.96				1452	-1636.51	-4141.89
1453	-5663.66				1453	-1638.22	-4154.64
1454	-5667.85				1454	-1635.98	-4150.33
1455	-5665.87				1455	-1642.94	-4148.77
1456	-5668.08				1456	-1637.28	-4157.04
1457	-5672.11				1457	-1638.59	-4147.71
1458	-5666.26				1458	-1647.83	-4146.68
1459	-5669.43				1459	-1640.91	-4144.43
1460	-5662.42				1460	-1641.64	-4153.5
1461	-5661.5				1461	-1643.35	-4150.82
1462	-5659.52				1462	-1644.46	-4155.26
1463	-5651.57				1463	-1638.32	-4153.77
1464	-5656.55				1464	-1645.42	-4147.18
1465	-5661.47				1465	-1642.45	-4148.8
1466	-5652.6				1466	-1643.9	-4150.41
1467	-5653.5				1467	-1641.42	-4154.28
1468	-5660.33				1468	-1648	-4151.38
1469	-5655.98				1469	-1642.73	-4145.11
1470	-5656.79				1470	-1642.83	-4156.24
1471	-5655.48				1471	-1640.45	-4160.31
1472	-5646.64				1472	-1643.74	-4158.63
1473	-5655.13				1473	-1637.18	-4149.37
1474	-5660.26				1474	-1640.49	-4154.97
1475	-5661.86				1475	-1639.61	-4157.01
1476	-5655.99				1476	-1643.58	-4159.37
1477	-5646.81				1477	-1643.04	-4150.99
1478	-5652.33				1478	-1643.78	-4152.09
1479	-5652.56				1479	-1643.35	-4146.61
1480	-5652.88				1480	-1645.95	-4149.13
1481	-5657.73				1481	-1648.22	-4147.99
1482	-5663.34				1482	-1640.5	-4144.5
1483	-5651.11				1483	-1650.92	-4152.09
1484	-5657.06				1484	-1652.75	-4149.19
1485	-5652.58				1485	-1655.37	-4144.17
1486	-5653.44				1486	-1651.63	-4153.93
1487	-5656.33				1487	-1649.21	-4144.38
1488	-5661.5				1488	-1650.53	-4148.2
1489	-5657.35				1489	-1653.24	-4148.94
1490	-5655.87				1490	-1652.39	-4148.66
1491	-5649.64				1491	-1650.55	-4152.83
1492	-5655.46				1492	-1643.58	-4146.51
1493	-5651.31				1493	-1649.87	-4152.47
1494	-5657.95				1494	-1652.17	-4146.52
1495	-5659.4				1495	-1649.64	-4151.08
1496	-5659.78				1496	-1643.29	-4147.25
1497	-5654.32				1497	-1642.84	-4146.5
1498	-5650.22				1498	-1645.77	-4145.49
1499	-5657.39				1499	-1653.68	-4150.19
1500	-5652.04				1500	-1647.15	-4152.4
1501	-5652.24				1501	-1648.44	-4148.29
1502	-5656.31				1502	-1652.57	-4147
1503	-5651.69				1503	-1649.46	-4149.74
1504	-5651.05				1504	-1650.01	-4148.7
1505	-5657.89				1505	-1654.12	-4148.64
1506	-5651.82				1506	-1650.86	-4143.32
1507	-5662.64				1507	-1649.69	-4152.19
1508	-5654.06				1508	-1651.8	-4146.66
1509	-5650.45				1509	-1654.6	-4146.86
1510	-5654.65				1510	-1642.6	-4158.33
1511	-5665.18				1511	-1645.13	-4151.05
1512	-5670.79				1512	-1642.83	-4147.86
1513	-5668.61				1513	-1647.28	-4148.85
1514	-5659.56				1514	-1644.16	-4150.25
1515	-5660.48				1515	-1641.49	-4150.34
1516	-5662.84				1516	-1639.88	-4153.53
1517	-5653.49				1517	-1637.53	-4147.44
1518	-5662.55				1518	-1643.04	-4148.18
1519	-5663.73				1519	-1646.49	-4150.53
1520	-5665.03				1520	-1646.16	-4146.62
1521	-5664.84				1521	-1644.73	-4150.47
1522	-5663.57				1522	-1641.91	-4154.13
1523	-5666.28				1523	-1643.36	-4150.22
1524	-5668.11				1524	-1640.47	-4153.68
1525	-5664.94				1525	-1646.06	-4149.6
1526	-5667.76				1526	-1646.23	-4149.23
1527	-5667.52				1527	-1643.93	-4152.25
1528	-5665.25				1528	-1638.21	-4144.08
1529	-5665.12				1529	-1642.62	-4151.69
1530	-5665.69				1530	-1647.27	-4151.01
1531	-5663.66				1531	-1638.21	-4150.44
1532	-5663.24				1532	-1639.08	-4150.68
1533	-5667.85				1533	-1643.06	-4147.56
1534	-5669.41				1534	-1640.58	-4146.4
1535	-5673.84				1535	-1640.93	-4152.54
1536	-5670.23				1536	-1638.08	-4151.15
1537	-5669.54				1537	-1639.58	-4150.67
1538	-5665.54				1538	-1644.3	-4152.82
1539	-5671.7				1539	-1637.38	-4150.46
1540	-5675.11				1540	-1640.6	-4153.34
1541	-5666.87				1541	-1639.27	-4151.55
1542	-5670.34				1542	-1639.77	-4151.3
1543	-5664.08				1543	-1644.41	-4147.4
1544	-5664.47				1544	-1642.58	-4146.4
1545	-5661.66				1545	-1648.42	-4153.48
1546	-5667.25				1546	-1650.11	-4143.66
1547	-5663.72				1547	-1646.57	-4147.92
1548	-5670.46				1548	-1645.64	-4151.98
1549	-5669.78				1549	-1643.54	-4148.78
1550	-5672.02				1550	-1647.85	-4150.09
1551	-5671.76				1551	-1644.2	-4148.6
1552	-5670.14				1552	-1648.75	-4146.16
1553	-5666.44				1553	-1645.13	-4147.29
1554	-5667.9				1554	-1646.91	-4146.25
1555	-5669.42				1555	-1646.68	-4141.51
1556	-5669.83				1556	-1644.89	-4143.18
1557	-5674.34				1557	-1642.12	-4149.46
1558	-5663.82				1558	-1646.31	-4142.36
1559	-5671.22				1559	-1645.75	-4151.37
1560	-5671.01				1560	-1647.21	-4145.91
1561	-5668.01				1561	-1645.82	-4144.84
1562	-5668.63				1562	-1646.45	-4146.73
1563	-5665.4				1563	-1644.43	-4144.57
1564	-5667.88				1564	-1647.74	-4142.01
1565	-5668.25				1565	-1644.64	-4146.94
1566	-5673.87				1566	-1644.98	-4143.02
1567	-5672.1				1567	-1647.23	-4149.12
1568	-5658.6				1568	-1644.49	-4144.89
1569	-5668.72				1569	-1644.67	-4146.42
1570	-5666.35				1570	-1644.77	-4149.99
1571	-5664.15				1571	-1645.84	-4145.3
1572	-5663.4				1572	-1647.9	-4150.28
1573	-5673.66				1573	-1643.01	-4149.63
1574	-5670.74				1574	-1646.22	-4145.6
1575	-5673.66				1575	-1640.97	-4148.65
1576	-5664.16				1576	-1643.5	-4144.49
1577	-5665.6				1577	-1645.87	-4151.79
1578	-5664.5				1578	-1643.19	-4148.08
1579	-5671.04				1579	-1642.03	-4149.74
1580	-5668.25				1580	-1645.93	-4150.26
1581	-5667.16				1581	-1641.28	-4150.88
1582	-5670.98				1582	-1646.08	-4153.43
1583	-5665.11				1583	-1645.12	-4148.96
1584	-5665.98				1584	-1642.59	-4144.12
1585	-5661.12				1585	-1644.14	-4150.86
1586	-5662.1				1586	-1637.09	-4145.02
1587	-5668.44				1587	-1640.44	-4150.31
1588	-5667.24				1588	-1642.35	-4142.87
1589	-5663.63				1589	-1644.34	-4147.4
1590	-5666.53				1590	-1643.18	-4151.19
1591	-5666.81				1591	-1641.39	-4151.33
1592	-5669.69				1592	-1649.13	-4148.17
1593	-5663.46				1593	-1648.17	-4148.03
1594	-5672.85				1594	-1645.9	-4153.91
1595	-5670.71				1595	-1647.36	-4148.19
1596	-5672.22				1596	-1640.35	-4148.89
1597	-5674.41				1597	-1640.59	-4154.73
1598	-5674.26				1598	-1641.4	-4149.78
1599	-5671.17				1599	-1643.02	-4150.21
1600	-5667.77				1600	-1646.52	-4149.03
1601	-5663.93				1601	-1640.76	-4150.56
1602	-5668.5				1602	-1644.1	-4153.3
1603	-5675.5				1603	-1641.99	-4154.09
1604	-5670.46				1604	-1640.11	-4152.66
1605	-5676.71				1605	-1649.64	-4150.02
1606	-5663.43				1606	-1647.45	-4141.84
1607	-5671.34				1607	-1647.64	-4149.25
1608	-5666.63				1608	-1644.5	-4149.53
1609	-5675.02				1609	-1639.94	-4145.46
1610	-5670.9				1610	-1642.01	-4153.43
1611	-5669.23				1611	-1639.63	-4148.35
1612	-5671.36				1612	-1643.45	-4154.97
1613	-5666.35				1613	-1644.87	-4150.14
1614	-5661.64				1614	-1646.98	-4152.38
1615	-5665.59				1615	-1656.01	-4137.29
1616	-5664.81				1616	-1640.45	-4153.84
1617	-5672.78				1617	-1650.77	-4155.15
1618	-5667.42				1618	-1646.26	-4150.26
1619	-5673.91				1619	-1645.07	-4148.51
1620	-5670.13				1620	-1640.4	-4147.09
1621	-5671.31				1621	-1640.78	-4154.01
1622	-5669.59				1622	-1653.33	-4142.42
1623	-5665.89				1623	-1645.86	-4143.71
1624	-5667.46				1624	-1648.91	-4147.99
1625	-5676.57				1625	-1654.16	-4145.22
1626	-5671.92				1626	-1643.01	-4147.62
1627	-5668.91				1627	-1651.69	-4144.44
1628	-5662.74				1628	-1647.67	-4144.03
1629	-5674.16				1629	-1649.73	-4148.47
1630	-5676.5				1630	-1648.81	-4148.17
1631	-5670.62				1631	-1647.98	-4150.73
1632	-5672.31				1632	-1649.01	-4145.52
1633	-5665.01				1633	-1644.33	-4146.18
1634	-5663.94				1634	-1641.76	-4147.63
1635	-5667.66				1635	-1646.91	-4145.47
1636	-5665.08				1636	-1643.74	-4150.75
1637	-5662.06				1637	-1645.65	-4146.7
1638	-5665.27				1638	-1652.43	-4147.81
1639	-5659.55				1639	-1641.52	-4152.11
1640	-5666.74				1640	-1647.15	-4149.65
1641	-5670.97				1641	-1646.2	-4155.29
1642	-5659.91				1642	-1644.46	-4147.04
1643	-5663.41				1643	-1646.63	-4149.06
1644	-5664.04				1644	-1645.95	-4148.65
1645	-5668.91				1645	-1648.63	-4152.34
1646	-5666.37				1646	-1645.21	-4150.15
1647	-5667.61				1647	-1644.87	-4154
1648	-5670.42				1648	-1642.86	-4155.31
1649	-5668.01				1649	-1647.37	-4143.15
1650	-5668.83				1650	-1649.32	-4145.29
1651	-5669.47				1651	-1646.58	-4154.74
1652	-5671.92				1652	-1644.94	-4146.9
1653	-5670.96				1653	-1640.77	-4150.64
1654	-5667.75				1654	-1640.3	-4150.98
1655	-5671.2				1655	-1644.74	-4149.38
1656	-5669.41				1656	-1638.35	-4154.18
1657	-5669.27				1657	-1643.57	-4152.24
1658	-5665.18				1658	-1647.4	-4151.16
1659	-5669.85				1659	-1646.8	-4148.14
1660	-5669.51				1660	-1641.69	-4151.19
1661	-5660.85				1661	-1638.56	-4151.66
1662	-5672.95				1662	-1637.61	-4150.44
1663	-5671.08				1663	-1639.74	-4146.85
1664	-5670.42				1664	-1632.18	-4152.32
1665	-5675.78				1665	-1639.44	-4152.05
1666	-5666.65				1666	-1643.64	-4147.59
1667	-5669.25				1667	-1644.3	-4151.96
1668	-5671.66				1668	-1644.12	-4153.32
1669	-5669.88				1669	-1649.13	-4148.66
1670	-5672.7				1670	-1643.81	-4153.02
1671	-5665.05				1671	-1644.99	-4150.37
1672	-5667.31				1672	-1649.32	-4151.92
1673	-5666.67				1673	-1645.05	-4145.1
1674	-5667.1				1674	-1642.76	-4146.85
1675	-5660.93				1675	-1649.38	-4148.59
1676	-5674.86				1676	-1651.54	-4154.25
1677	-5668.26				1677	-1650.79	-4158.49
1678	-5662.85				1678	-1647.16	-4152.84
1679	-5668.73				1679	-1654.39	-4149.89
1680	-5668.11				1680	-1644.11	-4147.2
1681	-5663.65				1681	-1642.89	-4151.68
1682	-5666.24				1682	-1646.21	-4145.6
1683	-5673.34				1683	-1648.88	-4145.62
1684	-5670.9				1684	-1637.85	-4153.43
1685	-5666.13				1685	-1643.64	-4152.65
1686	-5658.96				1686	-1648.15	-4141.04
1687	-5668.17				1687	-1647.74	-4152.87
1688	-5669.48				1688	-1646.45	-4151.25
1689	-5670.96				1689	-1645.08	-4154.55
1690	-5670.43				1690	-1648.05	-4151.53
1691	-5663.92				1691	-1646.23	-4147.08
1692	-5667.1				1692	-1646.38	-4150.73
1693	-5668.66				1693	-1648.54	-4144.16
1694	-5672.08				1694	-1650.9	-4143.7
1695	-5667.71				1695	-1648.7	-4146.89
1696	-5671.57				1696	-1644.52	-4149.39
1697	-5667.98				1697	-1645.73	-4149.68
1698	-5664.6				1698	-1646.93	-4140.01
1699	-5665.89				1699	-1644.25	-4147.05
1700	-5667.47				1700	-1647.09	-4150.67
1701	-5658.75				1701	-1644.18	-4148.04
1702	-5668.71				1702	-1645.87	-4145.92
1703	-5667.73				1703	-1643.34	-4145.36
1704	-5668.48				1704	-1647.18	-4144.34
1705	-5670.65				1705	-1649.76	-4144.86
1706	-5668.64				1706	-1648.5	-4143.33
1707	-5668.14				1707	-1646.34	-4145.37
1708	-5668.47				1708	-1641.42	-4146.53
1709	-5665.5				1709	-1644.8	-4149.35
1710	-5670.63				1710	-1652.47	-4140.71
1711	-5668.95				1711	-1644.94	-4146.61
1712	-5671.26				1712	-1647.16	-4150.52
1713	-5661.1				1713	-1641.19	-4149.06
1714	-5669.03				1714	-1647.9	-4142.5
1715	-5676.22				1715	-1638.42	-4145.73
1716	-5670.5				1716	-1648.92	-4146.83
1717	-5671.11				1717	-1644.9	-4148.03
1718	-5673.26				1718	-1638.91	-4143.45
1719	-5671.11				1719	-1643.77	-4149.33
1720	-5672.67				1720	-1645.25	-4146.69
1721	-5674.87				1721	-1649.65	-4151.17
1722	-5668.15				1722	-1647.48	-4155.6
1723	-5669.78				1723	-1648.58	-4151.58
1724	-5665.24				1724	-1646.74	-4148.1
1725	-5675.61				1725	-1641.26	-4150.29
1726	-5674.59				1726	-1644.59	-4149.87
1727	-5663.56				1727	-1643.66	-4152.77
1728	-5669.11				1728	-1646.48	-4144.94
1729	-5661.95				1729	-1651.54	-4142.14
1730	-5662.76				1730	-1646.03	-4141.92
1731	-5666.38				1731	-1650.94	-4149.19
1732	-5666.88				1732	-1646.76	-4148.72
1733	-5667.22				1733	-1645.36	-4147.28
1734	-5671.54				1734	-1642.74	-4151.11
1735	-5668.93				1735	-1646.48	-4153.35
1736	-5668.91				1736	-1646.62	-4148.94
1737	-5669.89				1737	-1651.24	-4146.63
1738	-5660.13				1738	-1642.73	-4151.67
1739	-5667.63				1739	-1644.86	-4150.21
1740	-5673.21				1740	-1644.55	-4148.28
1741	-5676.21				1741	-1643.47	-4153.92
1742	-5670				1742	-1644.79	-4149.99
1743	-5669.02				1743	-1647.93	-4136.96
1744	-5669.2				1744	-1650.17	-4145.68
1745	-5668				1745	-1648.82	-4159.59
1746	-5673.83				1746	-1651.14	-4151.51
1747	-5675.8				1747	-1641.89	-4146.69
1748	-5670.71				1748	-1646.03	-4140.96
1749	-5670.3				1749	-1650.31	-4140.81
1750	-5663.59				1750	-1646.09	-4148.48
1751	-5672.05				1751	-1649	-4149.97
1752	-5663.38				1752	-1643.79	-4146.71
1753	-5664.52				1753	-1643.67	-4148.24
1754	-5666.61				1754	-1649.95	-4143.27
1755	-5665.68				1755	-1648.6	-4153.87
1756	-5669.57				1756	-1647.04	-4151.39
1757	-5666.04				1757	-1651.97	-4150.62
1758	-5665.93				1758	-1645.63	-4148.39
1759	-5669.98				1759	-1651.88	-4150.84
1760	-5668.43				1760	-1649.96	-4149.68
1761	-5669.36				1761	-1643.78	-4151.22
1762	-5661.44				1762	-1647.35	-4149.35
1763	-5665.95				1763	-1648.72	-4151.59
1764	-5670.31				1764	-1650.1	-4155.79
1765	-5673.72				1765	-1644.34	-4154.09
1766	-5675.53				1766	-1648.85	-4155.7
1767	-5666.78				1767	-1645.17	-4151.24
1768	-5675.77				1768	-1648.35	-4152.43
1769	-5667.78				1769	-1648.58	-4151.13
1770	-5667.51				1770	-1650.28	-4156.78
1771	-5670.66				1771	-1644.97	-4157.94
1772	-5674.94				1772	-1644.61	-4159.34
1773	-5672.13				1773	-1638.99	-4150.96
1774	-5673.39				1774	-1643.52	-4147
1775	-5664.68				1775	-1638.1	-4150.38
1776	-5665.31				1776	-1640.17	-4149.82
1777	-5668.38				1777	-1646.11	-4145.52
1778	-5669.09				1778	-1640.66	-4153.22
1779	-5662.45				1779	-1640.88	-4150.23
1780	-5668.42				1780	-1641.13	-4154.76
1781	-5674.43				1781	-1639.41	-4147.63
1782	-5673.13				1782	-1643.64	-4154.31
1783	-5658.56				1783	-1641.42	-4148.2
1784	-5672.08				1784	-1643.36	-4148.73
1785	-5674.06				1785	-1641.95	-4142.58
1786	-5670.94				1786	-1639.06	-4148.55
1787	-5665.58				1787	-1636.84	-4154.36
1788	-5666.9				1788	-1642.43	-4147.57
1789	-5662.98				1789	-1641.23	-4145.43
1790	-5664.9				1790	-1641.87	-4145.6
1791	-5673.74				1791	-1646.14	-4147.9
1792	-5670.04				1792	-1643.17	-4140.03
1793	-5672.98				1793	-1644.13	-4149.95
1794	-5663.47				1794	-1647.1	-4149.72
1795	-5671.58				1795	-1647.67	-4146.34
1796	-5666.21				1796	-1645.07	-4146.1
1797	-5663.39				1797	-1650.18	-4149.69
1798	-5670.61				1798	-1648.38	-4143.97
1799	-5670.59				1799	-1647.78	-4145.47
1800	-5674.33				1800	-1644.66	-4150.14
1801	-5669.56				1801	-1643.58	-4142.15
1802	-5669.53				1802	-1644.68	-4153.88
1803	-5670.5				1803	-1642.31	-4149.65
1804	-5666.83				1804	-1643.82	-4154.25
1805	-5660.83				1805	-1646.64	-4144.15
1806	-5659.36				1806	-1647.24	-4154.72
1807	-5660.36				1807	-1650.98	-4151.7
1808	-5665.09				1808	-1652.37	-4151.63
1809	-5668.21				1809	-1650.53	-4151.34
1810	-5674.13				1810	-1648.41	-4148.42
1811	-5666.52				1811	-1648.21	-4145.82
1812	-5664.15				1812	-1647.7	-4153.34
1813	-5666.42				1813	-1645.01	-4152.55
1814	-5665.89				1814	-1646.08	-4144.79
1815	-5665.51				1815	-1645.76	-4148.05
1816	-5666.14				1816	-1649.16	-4147.54
1817	-5658.63				1817	-1649.04	-4144.97
1818	-5672.62				1818	-1650.39	-4146.1
1819	-5661.62				1819	-1645.47	-4151.14
1820	-5667				1820	-1642.65	-4151.75
1821	-5659.65				1821	-1643.73	-4153.27
1822	-5662.31				1822	-1645.67	-4144.44
1823	-5665.2				1823	-1642.31	-4148.68
1824	-5666.79				1824	-1641.33	-4144.31
1825	-5667.82				1825	-1644.39	-4140.55
1826	-5670.21				1826	-1635.93	-4145.92
1827	-5667.24				1827	-1646.19	-4141.79
1828	-5664.13				1828	-1643.41	-4145.99
1829	-5668.5				1829	-1628.66	-4148.57
1830	-5668.06				1830	-1634.6	-4145.52
1831	-5663.83				1831	-1635.27	-4143.19
1832	-5674.92				1832	-1635.84	-4151.43
1833	-5666.22				1833	-1632.28	-4146.49
1834	-5676.26				1834	-1637.42	-4142.23
1835	-5667.92				1835	-1635.16	-4144.22
1836	-5670.11				1836	-1628.4	-4148.33
1837	-5666.02				1837	-1635.13	-4143.45
1838	-5670.95				1838	-1641.31	-4138.59
1839	-5668.08				1839	-1634.53	-4145.11
1840	-5663.87				1840	-1636.92	-4136.4
1841	-5674.99				1841	-1634.62	-4138.01
1842	-5668.87				1842	-1628.73	-4142.98
1843	-5668.14				1843	-1631.32	-4146.72
1844	-5669.51				1844	-1640.47	-4146.79
1845	-5667.41				1845	-1638.46	-4155.26
1846	-5673.05				1846	-1637.14	-4152.18
1847	-5666.24				1847	-1632.45	-4151.11
1848	-5669.6				1848	-1632.85	-4152.1
1849	-5667.85				1849	-1630.97	-4149.47
1850	-5663.67				1850	-1629.21	-4150.49
1851	-5658.38				1851	-1629.4	-4152.64
1852	-5662.34				1852	-1630.14	-4156.96
1853	-5656.66				1853	-1628.51	-4151.93
1854	-5666.14				1854	-1629.61	-4154.49
1855	-5660				1855	-1634.54	-4149.3
1856	-5657.92				1856	-1632.37	-4151.25
1857	-5677.66				1857	-1639.07	-4156.67
1858	-5667.46				1858	-1636.54	-4149.81
1859	-5667.45				1859	-1637.61	-4148.29
1860	-5668.84				1860	-1636.26	-4152.17
1861	-5673.11				1861	-1634.97	-4150.75
1862	-5670.13				1862	-1636.72	-4143.9
1863	-5669.43				1863	-1640.37	-4146.38
1864	-5678.45				1864	-1631.67	-4148.82
1865	-5659.37				1865	-1635.97	-4154.23
1866	-5674.02				1866	-1645.37	-4147.3
1867	-5667.02				1867	-1640	-4146.65
1868	-5666.67				1868	-1639.89	-4145.01
1869	-5665.2				1869	-1641.07	-4151.59
1870	-5664.72				1870	-1638	-4147.81
1871	-5658.45				1871	-1632.84	-4152.45
1872	-5656.21				1872	-1630.46	-4151.03
1873	-5663.02				1873	-1639.93	-4151.91
1874	-5666.85				1874	-1637.87	-4150.8
1875	-5656.75				1875	-1635.52	-4148.6
1876	-5665.3				1876	-1636.99	-4144.44
1877	-5658.5				1877	-1638.76	-4152.04
1878	-5661.64				1878	-1636.78	-4143.51
1879	-5668.45				1879	-1640.31	-4148.59
1880	-5663.45				1880	-1637.18	-4145.93
1881	-5666.8				1881	-1638.15	-4151.31
1882	-5658.4				1882	-1637.95	-4144.96
1883	-5665.81				1883	-1638.66	-4149.56
1884	-5663.14				1884	-1635.39	-4138.88
1885	-5664				1885	-1638.75	-4141.17
1886	-5662.78				1886	-1642.97	-4147.21
1887	-5659.67				1887	-1635.04	-4156.2
1888	-5667.3				1888	-1638.01	-4148.74
1889	-5673.33				1889	-1632.45	-4153.78
1890	-5667.97				1890	-1639.02	-4145.75
1891	-5666.96				1891	-1634.9	-4148.68
1892	-5670.08				1892	-1640.2	-4149
1893	-5662.57				1893	-1644.55	-4145.27
1894	-5674.3				1894	-1643.8	-4145.15
1895	-5679.6				1895	-1641.28	-4142.37
1896	-5677.47				1896	-1634.67	-4151.26
1897	-5674.74				1897	-1643.28	-4151.48
1898	-5670.56				1898	-1642.47	-4150.26
1899	-5665.5				1899	-1644.81	-4142.92
1900	-5668.64				1900	-1645.34	-4150.25
1901	-5663.44				1901	-1643.4	-4145.7
1902	-5670.06				1902	-1642.54	-4144.1
1903	-5667.92				1903	-1644.24	-4145.8
1904	-5670.05				1904	-1643.98	-4140.44
1905	-5673.27				1905	-1641.66	-4148.25
1906	-5664.09				1906	-1644.16	-4147.78
1907	-5668.17				1907	-1643.19	-4144.11
1908	-5667.7				1908	-1645.58	-4148.36
1909	-5666.02				1909	-1649.22	-4149.61
1910	-5654.94				1910	-1644.75	-4152.36
1911	-5668.53				1911	-1645.98	-4148.78
1912	-5660.3				1912	-1647.5	-4152.75
1913	-5670.68				1913	-1646.36	-4155.9
1914	-5676.53				1914	-1645.87	-4146.97
1915	-5665.16				1915	-1639.55	-4154.92
1916	-5672.3				1916	-1648.63	-4147.92
1917	-5663.94				1917	-1644.54	-4146.07
1918	-5672.75				1918	-1643.8	-4159.82
1919	-5673.87				1919	-1638.45	-4152.18
1920	-5675.46				1920	-1641.16	-4154.04
1921	-5673.54				1921	-1643.65	-4158.84
1922	-5672.71				1922	-1639.69	-4154.15
1923	-5669.1				1923	-1641.23	-4156.04
1924	-5668.19				1924	-1640.55	-4157.78
1925	-5672.43				1925	-1635.44	-4158.08
1926	-5670.68				1926	-1641.28	-4152.68
1927	-5671.8				1927	-1637.85	-4160.06
1928	-5673.12				1928	-1635	-4158.17
1929	-5666.49				1929	-1635	-4159.38
1930	-5661.15				1930	-1634.24	-4156.76
1931	-5660.45				1931	-1644.32	-4160.89
1932	-5663.83				1932	-1638.55	-4158.59
1933	-5669.57				1933	-1643.71	-4152.88
1934	-5666.61				1934	-1640.27	-4160.34
1935	-5666.42				1935	-1639.52	-4156.69
1936	-5668.24				1936	-1640.42	-4153.89
1937	-5674.01				1937	-1636.17	-4160.1
1938	-5671.3				1938	-1648.41	-4152.25
1939	-5663.1				1939	-1638.53	-4160.04
1940	-5673.46				1940	-1645.01	-4155.9
1941	-5671.64				1941	-1647.55	-4161.27
1942	-5675.07				1942	-1640.76	-4160.23
1943	-5670.12				1943	-1643.75	-4165.44
1944	-5672.56				1944	-1638.54	-4157.35
1945	-5671.91				1945	-1638.38	-4166.14
1946	-5668.12				1946	-1639.24	-4157.77
1947	-5670.46				1947	-1640.74	-4152.5
1948	-5662.94				1948	-1634.47	-4166.64
1949	-5666.93				1949	-1637.35	-4160.39
1950	-5663.78				1950	-1635.21	-4155.41
1951	-5674.37				1951	-1635.54	-4157.74
1952	-5669.68				1952	-1629.96	-4151.33
1953	-5666.94				1953	-1637.53	-4157.18
1954	-5666.37				1954	-1644.23	-4156.36
1955	-5654.91				1955	-1648.61	-4152.92
1956	-5658.5				1956	-1644.27	-4154.86
1957	-5660.41				1957	-1642.07	-4157.78
[truncated: 4,043 more rows]

## Sheet: Figure 6
Figure 6a. Paraquat
The shoot and root length of rice seedlings mediated by OsLAT1 with paraquat.
		root							shoot
					Average	STDEV	95% Confidence Intervals	│Cohen’s d│v.s. WT				Average	STDEV	95% Confidence Intervals	│Cohen’s d│v.s. WT
WT	0 μM	11.5	11.3	12.3	11.7	0.52915	10.3855178784543 , 13.0144821215457		21.2	21.6	24.5	22.4333	1.80093	17.9595859159643 , 26.9070807507023
	0.05 μM	4.2	8	4	5.4	2.25389	-0.198962052771574 , 10.9989620527716		17.7	19.8	21	19.5	1.67033	15.3506719728463 , 23.6493280271537
	0.1 μM	0.3	0.4	1.4	0.7	0.608276	-0.811041979313568 , 2.21104197931357		7.7	5.5	2.5	5.23333	2.61024	-1.25085299686049 , 11.7175196635272
oslat1-a	0 μM	11	10	9.4	10.1333	0.80829	8.12542872611692 , 12.1412379405497	2.29337	17.5	22.7	17.6	19.2667	2.97377	11.879401887895 , 26.6539314454383	1.28814
	0.05 μM	7.5	7	8	7.5	0.5	6.25793114412483 , 8.74206885587517	1.28638	18	19.8	19.8	19.2	1.03923	16.6184083621503 , 21.7815916378497	0.215666
	0.1 μM	1.2	1.5	1	1.23333	0.251661	0.608172385395757 , 1.85849428127091	1.14578	5.5	5.8	6	5.76667	0.251661	5.14150571872909 , 6.39182761460424	0.287624
oslat1-b	0 μM	11.3	13	9.5	11.2667	1.75024	6.91883424997362 , 15.6144990833597	0.335156	18.9	17.7	21.5	19.3667	1.94251	14.5412118440604 , 24.1921214892729	1.63725
	0.05 μM	6	8	4.5	6.16667	1.75594	1.8046641990991 , 10.5286691342342	0.379479	13.7	15.5	18	15.7333	2.15948	10.3688994398875 , 21.0977672267792	1.95118
	0.1 μM	2.5	0.5	0.4	1.13333	1.18462	-1.80943509790383 , 4.0761017645705	0.460195	7	3.5	3	4.5	2.17945	-0.914052623679033 , 9.91405262367903	0.304982
OsLAT1-OE1	0 μM	12	11	11.5	11.5	0.5	10.2579311441248 , 12.7420688558752	0.388514	18.7	16.9	18.7	18.1	1.03923	15.5184083621503 , 20.6815916378497	2.94732
	0.05 μM	1.5	0.7	1.8	1.33333	0.568624	-0.0792071635270781 , 2.74587383019374	2.47413	8.2	8.3	7	7.83333	0.723418	6.03626386070333 , 9.63040280596334	9.06419
	0.1 μM	0.1	0.2	0.2	0.166667	0.057735	0.0232449090083509 , 0.310088424324982	1.23443	2.3	3.5	3	2.93333	0.602771	1.43596622333383 , 4.43070044333283	1.21418
OsLAT1-OE2	0 μM	12.3	11	11	11.4333	0.750555	9.56885048377523 , 13.2978161828914	0.410662	19.8	26.5	21.5	22.6	3.48281	13.9482080310779 , 31.2517919689221	0.0601146
	0.05 μM	1.3	0.5	2.2	1.33333	0.85049	-0.779401085292616 , 3.44606775195928	2.38734	9.5	9	9.2	9.23333	0.251661	8.60817238539575 , 9.85849428127091	8.59544
	0.1 μM	0	0	0	0	0	#NUM!	1.62747	1.2	1.1	1.3	1.2	0.1	0.951586228824967 , 1.44841377117503	2.18364
Figure 6b. Diquat
The shoot and root length of rice seedlings mediated by OsLAT1 with diquat.
		root							shoot
					Average	STDEV	95% Confidence Intervals	│Cohen’s d│v.s. WT				Average	STDEV	95% Confidence Intervals	│Cohen’s d│v.s. WT
WT	0 μM	15	13.2	16.5	14.9	1.65227	10.7955308910084 , 19.0044691089916		25.8	23.5	21	23.4333	2.40069	17.469677979007 , 29.3969886876597
	0.05 μM	8.2	7.2	5.1	6.83333	1.58219	2.90294909920047 , 10.7637175674662		14.3	11.2	13.8	13.1	1.66433	8.96557086485879 , 17.2344291351412
	0.1 μM	0	0	0	0	0	#NUM!		2.3	2.1	3.2	2.53333	0.585947	1.07776146678415 , 3.98890519988251
oslat1-a	0 μM	12.5	14.5	12.5	13.1667	1.1547	10.2982315135004 , 16.035101819833	1.21606	22.2	21.5	21.4	21.7	0.43589	20.6171894752642 , 22.7828105247358	1.00466
	0.05 μM	6.5	10.7	9	8.73333	2.11266	3.48519433336744 , 13.9814723332992	1.01802	13	18.7	14	15.2333	3.04357	7.67268020126361 , 22.7939864654031	0.869723
	0.1 μM	0	0	0.1	0.0333333	0.057735	-0.110088424324982 , 0.176755090991649	0.816497	2.1	2.3	1.8	2.06667	0.251661	1.44150571872909 , 2.69182761460424	1.03491
oslat1-b	0 μM	11	12	10.3	11.1	0.8544	8.97755180869207 , 13.2224481913079	2.88909	16.1	22.5	19.6	19.4	3.20468	11.4391234430149 , 27.3608765569851	1.42452
	0.05 μM	6.5	8.3	6	6.93333	1.20968	3.92831379094389 , 9.93835287572278	0.0710072	17.8	14.5	11.7	14.6667	3.05341	7.0815673137424 , 22.2517660195909	0.637116
	0.1 μM	0.1	0	0	0.0333333	0.057735	-0.110088424324982 , 0.176755090991649	0.816497	2	1.7	2.4	2.03333	0.351188	1.16093283981982 , 2.90573382684685	1.0351
OsLAT1-OE1	0 μM	16	18.5	14	16.1667	2.25462	10.5658679853226 , 21.7674653480108	0.640854	21.5	23	20	21.5	1.5	17.7737934323745 , 25.2262065676255	0.965862
	0.05 μM	0.8	4	1.7	2.16667	1.65025	-1.93278781722836 , 6.2661211505617	2.88675	2.3	2.2	2.6	2.36667	0.208167	1.84955216541244 , 2.88378116792089	9.0498
	0.1 μM	0	0	0	0	0	#NUM!		1.8	2.1	2.1	2	0.173205	1.56973472702505 , 2.43026527297495	1.23443
OsLAT1-OE2	0 μM	13.5	15	18.5	15.6667	2.5658	9.29286433796553 , 22.0404689953678	0.355279	20	21.5	15.4	18.9667	3.17857	11.0706508658297 , 26.8626824675036	1.58583
	0.05 μM	2.3	1.7	1.1	1.7	0.6	0.2095173729498 , 3.1904826270502	4.29021	2.2	3.7	3.1	3	0.754983	1.12451715618727 , 4.87548284381273	7.81561
	0.1 μM	0	0	0	0	0	#NUM!		2	2.1	2.3	2.13333	0.152753	1.75387502997366 , 2.51279163669301	0.934199
Figure 6c. Paraquat
The shoot and root length of rice seedlings mediated by OsLAT5 with paraquat.
		root							shoot
					Average	STDEV	95% Confidence Intervals	│Cohen’s d│v.s. WT				Average	STDEV	95% Confidence Intervals	│Cohen’s d│v.s. WT
WT	0 μM	17.4	13.6	16.2	15.7333	1.94251	10.9078785107271 , 20.5587881559396		27.9	24.9	28.3	27.0333	1.85831	22.4170238343598 , 31.6496428323069
	0.05 μM	2.2	2	3.9	2.7	1.04403	0.106484087898287 , 5.29351591210171		23.3	16.1	15	18.1333	4.50814	6.93449080055017 , 29.3321758661165
	0.1 μM	0	0	0	0	0	#NUM!		0.9	1.2	1.1	1.06667	0.152753	0.687208363306993 , 1.44612497002634
oslat5-a	0 μM	18.2	12.8	16.7	15.9	2.78747	8.97553575153971 , 22.8244642484603	0.0693742	28	31.3	26.2	28.5	2.5865	22.0747692847969 , 34.9252307152031	0.651262
	0.05 μM	15.2	12.5	7	11.5667	4.17892	1.18566550178932 , 21.947667831544	2.91115	24.3	27.5	27.8	26.5333	1.93993	21.7142769066763 , 31.3523897599904	2.4205
	0.1 μM	12	10.5	11.2	11.2333	0.750555	9.36885048377523 , 13.0978161828914	21.1661	22	23.3	24.5	23.2667	1.25033	20.1606665914515 , 26.3726667418818	24.9244
oslat5-b	0 μM	9.1	13	14.1	12.0667	2.62742	5.53979475279731 , 18.593538580536	1.58697	27.7	30.3	31.2	29.7333	1.81751	25.2183945336737 , 34.248272132993	1.46897
	0.05 μM	11	16.1	15.3	14.1333	2.74287	7.31966766160862 , 20.946999005058	5.50937	24.6	25.7	27.5	25.9333	1.46401	22.2965240495817 , 29.5701426170849	2.32724
	0.1 μM	12.8	11.7	14	12.8333	1.15036	9.97567505666503 , 15.6909916100016	15.7768	28.5	28.4	30.2	29.0333	1.0116	26.5203811302605 , 31.5462855364062	38.6591
OsLAT5-OE1	0 μM	11.6	13.3	12.9	12.6	0.888819	10.3920501058578 , 14.8079498941422	2.07434	29.8	30.7	29.6	30.0333	0.585947	28.5777614667842 , 31.4889051998825	2.17738
	0.05 μM	1.6	3.1	2	2.23333	0.776745	0.303790925627841 , 4.16287574103883	0.507166	20.3	19.7	18.4	19.4667	0.971253	17.0539392553635 , 21.8793940779698	0.408888
	0.1 μM	0	0	0	0	0	#NUM!		1	0.9	1.1	1	0.1	0.751586228824967 , 1.24841377117503	0.516398
OsLAT5-OE2	0 μM	11.6	10.5	10.4	10.8333	0.665833	9.17931293570111 , 12.4873537309656	3.37463	33.9	28.9	30.4	31.0667	2.5658	24.6928643379655 , 37.4404689953678	1.80046
	0.05 μM	2.2	1.3	1.3	1.6	0.519615	0.30920418107516 , 2.89079581892484	1.33395	15.7	14.5	14.8	15	0.6245	13.4486564962373 , 16.5513435037627	0.973636
	0.1 μM	0	0	0	0	0	#NUM!		0.8	0.9	0.8	0.833333	0.057735	0.689911575675018 , 0.976755090991649	2.02073
Figure 6d. Diquat
The shoot and root length of rice seedlings mediated by OsLAT5 with diquat.
		root							shoot
					Average	STDEV	95% Confidence Intervals	│Cohen’s d│v.s. WT				Average	STDEV	95% Confidence Intervals	│Cohen’s d│v.s. WT
WT	0 μM	18	19.5	19.8	19.1	0.964365	16.7043843465668 , 21.4956156534332		24.4	25.2	25.8	25.1333	0.702377	23.3885323463063 , 26.8781343203604
	0.05 μM	1.9	2.2	5	3.03333	1.70978	-1.21398524427715 , 7.28065191094381		20.2	20.6	20.4	20.4	0.2	19.9031724576499 , 20.8968275423501
	0.1 μM	1.1	0.4	1.6	1.03333	0.602771	-0.46403377666617 , 2.53070044333284		14.6	13	12.4	13.3333	1.13725	10.5082523396125 , 16.1584143270542
oslat5-a	0 μM	18	18.3	16.8	17.7	0.793725	15.7282768176815 , 19.6717231823185	1.58519	24.3	24.7	23	24	0.888819	21.7920501058578 , 26.2079498941422	1.41483
	0.05 μM	18	18	14.2	16.7333	2.19393	11.2833065423174 , 22.1833601243493	6.9656	27.4	23.2	25.5	25.3667	2.10317	20.1420972723409 , 30.5912360609924	3.32468
	0.1 μM	10.4	10	14.6	11.6667	2.5482	5.33658202979397 , 17.9967513035394	5.74286	26	24.9	24.7	25.2	0.7	23.4611036017748 , 26.9388963982252	12.5936
oslat5-b	0 μM	12.1	15.6	12	13.2333	2.0502	8.14034614323375 , 18.3263205234329	3.6619	21.3	23.3	23.3	22.6333	1.1547	19.764898180167 , 25.5017684864996	2.61593
	0.05 μM	13.2	17.8	16.8	15.9333	2.41937	9.92329424855441 , 21.9433724181123	6.158	22.1	22.3	21	21.8	0.7	20.0611036017748 , 23.5388963982252	2.7196
	0.1 μM	10.2	12.9	9.2	10.7667	1.91398	6.01206775338166 , 15.5212655799517	6.85968	19.9	24.8	23.2	22.6333	2.49867	16.4263021212935 , 28.8403645453732	4.7908
OsLAT5-OE1	0 μM	16.7	16.8	16.7	16.7333	0.057735	16.589911575675 , 16.8767550909917	3.46445	25	25.8	25	25.2667	0.46188	24.1192926054001 , 26.4140407279332	0.224309
	0.05 μM	2.2	3	2.2	2.46667	0.46188	1.31929260540014 , 3.61404072793319	0.452489	19.1	13.6	16.8	16.5	2.76225	9.63820187529002 , 23.36179812471	1.99151
	0.1 μM	1.2	1.2	1.9	1.43333	0.404145	0.429381029725124 , 2.43728563694154	0.779484	12.1	12.9	12.7	12.5667	0.416333	11.5324376641582 , 13.6008956691751	0.895274
OsLAT5-OE2	0 μM	14.7	13	11	12.9	1.85203	8.29931257459013 , 17.5006874254099	4.19917	26.5	27	26.3	26.6	0.360555	25.704331410497 , 27.495668589503	2.62716
	0.05 μM	1.8	1.1	2	1.63333	0.472582	0.459375651738026 , 2.80729101492864	1.11614	19.4	20.3	18.6	19.4333	0.85049	17.3205989147074 , 21.5460677519593	1.56471
	0.1 μM	1.1	1	1.4	1.16667	0.208167	0.64955216541244 , 1.68378116792089	0.295689	9.5	14.3	12.1	11.9667	2.40278	5.99783976459498 , 17.9354935687383	0.72706

## Sheet: Figure 7
Figure 7
Number of weeds after soil-treating with CPAM-diquat in the large-area field trial.
Control
	Gramineae	Cyperaceae	Broadleaf weeds
Site 1	51	153	298
Site 2	95	195	416
Site 3	96	143	228
Site 4	180	255	236
Site 5	141	145	285
Site 6	72	152	211
all	635	1043	1674
CPAM-Diquat
	Gramineae	Cyperaceae	Broadleaf weeds
Site 1	14	6	7
Site 2	11	12	8
Site 3	7	13	20
Site 4	8	11	7
Site 5	11	5	34
Site 6	10	18	13
all	61	65	89
weed control efficacy(%)
	Gramineae	Cyperaceae	Broadleaf
PQ (paraquat)	90.3937	93.768	94.6834

## Sheet: Supplementary Fig 2
The peak area of paraquat adsorbed in soil with or without CPAM by LC-MS/MS.
	Peak area	concentration(μM)	paraquat in solution (μmol)	total paraquat content (μmol)	paraquat in soil (μmol/g)	Average	STDEV
soil without CPAM	40144	0.495902	0.00991804	4	1.99504	1.99549	0.000571096
	38048	0.47001	0.0094002	4	1.9953
	31297	0.386614	0.00773229	4	1.99613
soil with CPAM	62493	0.771981	0.0154396	4	1.99228	1.9921	0.000192792
	65588	0.810214	0.0162043	4	1.9919
	63690	0.786768	0.0157354	4	1.99213

## Sheet: Supplementary Fig 5
The rainfall data during the experimental period.
Date	Time	temperature/℃	precipitation mm/h	precipitation mm/d
2024-06-04	00:00:00	23.5671	0.565775	16.5157
2024-06-04	01:00:00	23.3428	0.531279
2024-06-04	02:00:00	23.2338	0.601229
2024-06-04	03:00:00	22.8352	0.421953
2024-06-04	04:00:00	22.7673	0.193141
2024-06-04	05:00:00	22.4234	0.131689
2024-06-04	06:00:00	22.4512	0.123323
2024-06-04	07:00:00	22.5907	0.0621313
2024-06-04	08:00:00	22.6917	0.11009
2024-06-04	09:00:00	23.3113	0.636835
2024-06-04	10:00:00	24.0551	1.09773
2024-06-04	11:00:00	24.4279	1.51165
2024-06-04	12:00:00	23.935	1.02762
2024-06-04	13:00:00	24.2047	0.179688
2024-06-04	14:00:00	24.3169	0.712273
2024-06-04	15:00:00	24.6705	0.881374
2024-06-04	16:00:00	24.4202	1.04807
2024-06-04	17:00:00	22.3006	1.05484
2024-06-04	18:00:00	22.1637	0.873913
2024-06-04	19:00:00	22.0843	1.38926
2024-06-04	20:00:00	21.9082	0.90411
2024-06-04	21:00:00	21.5489	1.00326
2024-06-04	22:00:00	21.4094	0.767498
2024-06-04	23:00:00	21.3945	0.686943
2024-06-05	00:00:00	21.0291	1.18963	14.8876
2024-06-05	01:00:00	21.0166	2.15111
2024-06-05	02:00:00	21.024	0.340473
2024-06-05	03:00:00	20.9479	0.118788
2024-06-05	04:00:00	20.9421	0.0476124
2024-06-05	05:00:00	21.2314	0.0183861
2024-06-05	06:00:00	21.5385	0.0163265
2024-06-05	07:00:00	22.1146	0.0171002
2024-06-05	08:00:00	22.9414	0.00713821
2024-06-05	09:00:00	25.5016	0.00132136
2024-06-05	10:00:00	26.0488	0.00388227
2024-06-05	11:00:00	26.3617	0.0411462
2024-06-05	12:00:00	27.0087	0.228742
2024-06-05	13:00:00	26.3557	0.225869
2024-06-05	14:00:00	26.0435	0.752717
2024-06-05	15:00:00	25.6573	1.35947
2024-06-05	16:00:00	25.2098	1.91588
2024-06-05	17:00:00	23.5283	1.54826
2024-06-05	18:00:00	23.5751	1.03178
2024-06-05	19:00:00	23.4921	1.14905
2024-06-05	20:00:00	23.4857	0.949718
2024-06-05	21:00:00	23.444	0.639287
2024-06-05	22:00:00	23.3158	0.435589
2024-06-05	23:00:00	23.2804	0.698352
2024-06-06	00:00:00	23.0692	0.66834	2.01541
2024-06-06	01:00:00	23.0497	0.614427
2024-06-06	02:00:00	22.9921	0.136184
2024-06-06	03:00:00	22.6812	0.0648093
2024-06-06	04:00:00	22.7277	0.0288337
2024-06-06	05:00:00	23.1683	0.0241184
2024-06-06	06:00:00	23.1139	0.00388227
2024-06-06	07:00:00	23.2514	0.00120584
2024-06-06	08:00:00	23.5047	0.000219821
2024-06-06	09:00:00	25.9666	0.000219821
2024-06-06	10:00:00	26.4226	0.000418401
2024-06-06	11:00:00	26.5553	0.000716273
2024-06-06	12:00:00	27.9482	0.0103155
2024-06-06	13:00:00	28.1919	0.0358336
2024-06-06	14:00:00	28.2005	0.0329085
2024-06-06	15:00:00	27.5893	0.0116662
2024-06-06	16:00:00	27.4208	0.00420078
2024-06-06	17:00:00	26.4546	0.0240599
2024-06-06	18:00:00	26.204	0.0262275
2024-06-06	19:00:00	26.0733	0.142468
2024-06-06	20:00:00	25.684	0.0543244
2024-06-06	21:00:00	25.0979	0.00279007
2024-06-06	22:00:00	24.6866	0.0193131
2024-06-06	23:00:00	24.5288	0.107926
2024-06-07	00:00:00	24.2153	0.307704	4.43258
2024-06-07	01:00:00	24.0932	0.419193
2024-06-07	02:00:00	23.9717	0.258807
2024-06-07	03:00:00	23.4433	0.33989
2024-06-07	04:00:00	23.4957	0.267048
2024-06-07	05:00:00	23.5874	0.280513
2024-06-07	06:00:00	23.4488	0.0826801
2024-06-07	07:00:00	23.4872	0.157281
2024-06-07	08:00:00	23.5351	0.356298
2024-06-07	09:00:00	25.2279	0.570629
2024-06-07	10:00:00	25.4127	0.174213
2024-06-07	11:00:00	25.2547	0.127444
2024-06-07	12:00:00	26.1276	0.210072
2024-06-07	13:00:00	26.204	0.0557336
2024-06-07	14:00:00	25.9661	0.582322
2024-06-07	15:00:00	25.6729	0.0877566
2024-06-07	16:00:00	25.4599	0.013682
2024-06-07	17:00:00	23.9659	0.00219875
2024-06-07	18:00:00	24.2467	0.00228428
2024-06-07	19:00:00	24.3414	0.000709393
2024-06-07	20:00:00	24.4257	0.000709393
2024-06-07	21:00:00	24.328	0.0587237
2024-06-07	22:00:00	24.0363	0.0398678
2024-06-07	23:00:00	24.2251	0.0368153
2024-06-08	00:00:00	24.0382	0.015519	14.1384
2024-06-08	01:00:00	24.0344	0.127125
2024-06-08	02:00:00	24.0745	0.0959607
2024-06-08	03:00:00	23.9516	0.145323
2024-06-08	04:00:00	23.9632	0.160907
2024-06-08	05:00:00	24.2624	0.215996
2024-06-08	06:00:00	24.3652	0.0796729
2024-06-08	07:00:00	24.5931	0.17242
2024-06-08	08:00:00	24.7927	0.127204
2024-06-08	09:00:00	26.7932	0.030931
2024-06-08	10:00:00	26.8792	0.10415
2024-06-08	11:00:00	27.1221	0.139068
2024-06-08	12:00:00	28.9487	0.236266
2024-06-08	13:00:00	28.8579	0.542839
2024-06-08	14:00:00	29.296	0.0936873
2024-06-08	15:00:00	28.7409	0.23121
2024-06-08	16:00:00	27.8827	3.05429
2024-06-08	17:00:00	25.8322	4.99738
2024-06-08	18:00:00	25.5169	2.00782
2024-06-08	19:00:00	25.6329	1.22587
2024-06-08	20:00:00	25.7378	0.207155
2024-06-08	21:00:00	25.5381	0.042925
2024-06-08	22:00:00	25.34	0.0254323
2024-06-08	23:00:00	25.3954	0.0592957
2024-06-09	00:00:00	25.168	0.0757436	15.457
2024-06-09	01:00:00	25.1268	0.109867
2024-06-09	02:00:00	25.0063	0.125346
2024-06-09	03:00:00	24.7654	0.151156
2024-06-09	04:00:00	24.7516	0.366103
2024-06-09	05:00:00	24.8562	0.56775
2024-06-09	06:00:00	24.8198	0.599868
2024-06-09	07:00:00	24.6024	1.23183
2024-06-09	08:00:00	24.0903	1.66067
2024-06-09	09:00:00	25.1753	0.626189
2024-06-09	10:00:00	25.2766	0.128225
2024-06-09	11:00:00	25.8127	0.153681
2024-06-09	12:00:00	26.9556	0.259668
2024-06-09	13:00:00	27.638	2.36484
2024-06-09	14:00:00	26.4424	1.95106
2024-06-09	15:00:00	25.9335	0.736307
2024-06-09	16:00:00	25.9232	1.15094
2024-06-09	17:00:00	25.6743	0.961944
2024-06-09	18:00:00	25.6107	0.747844
2024-06-09	19:00:00	25.5553	0.378452
2024-06-09	20:00:00	25.5129	0.347275
2024-06-09	21:00:00	25.3458	0.321897
2024-06-09	22:00:00	25.1651	0.256723
2024-06-09	23:00:00	25.2843	0.183596
2024-06-10	00:00:00	25.2277	0.197546	16.6012
2024-06-10	01:00:00	25.2369	0.308279
2024-06-10	02:00:00	25.2386	0.0737498
2024-06-10	03:00:00	25.3301	0.02243
2024-06-10	04:00:00	25.3126	0.0244463
2024-06-10	05:00:00	25.7201	0.11549
2024-06-10	06:00:00	26.1495	0.422231
2024-06-10	07:00:00	26.5554	0.265456
2024-06-10	08:00:00	26.5855	0.136257
2024-06-10	09:00:00	29.0676	0.0695576
2024-06-10	10:00:00	29.4657	0.0696131
2024-06-10	11:00:00	29.6842	0.0909321
2024-06-10	12:00:00	30.5194	0.0503965
2024-06-10	13:00:00	29.5988	0.462706
2024-06-10	14:00:00	29.6254	4.51869
2024-06-10	15:00:00	30.0648	5.80121
2024-06-10	16:00:00	29.5163	1.50087
2024-06-10	17:00:00	26.8581	0.705526
2024-06-10	18:00:00	26.7992	0.482554
2024-06-10	19:00:00	26.78	0.608614
2024-06-10	20:00:00	26.8689	0.477072
2024-06-10	21:00:00	26.581	0.114568
2024-06-10	22:00:00	26.4067	0.0464701
2024-06-10	23:00:00	26.2753	0.0365518
2024-06-11	00:00:00	26.0265	0.0255571	16.8957
2024-06-11	01:00:00	26.0366	0.080724
2024-06-11	02:00:00	26.1078	0.0939944
2024-06-11	03:00:00	26.0565	0.0574824
2024-06-11	04:00:00	26.1115	0.0432245
2024-06-11	05:00:00	26.5739	0.0329946
2024-06-11	06:00:00	27.0328	0.0801414
2024-06-11	07:00:00	27.2085	0.2248
2024-06-11	08:00:00	27.4504	0.209597
2024-06-11	09:00:00	30.0855	0.297841
2024-06-11	10:00:00	30.425	1.41809
2024-06-11	11:00:00	28.5085	4.98515
2024-06-11	12:00:00	29.296	0.80728
2024-06-11	13:00:00	29.0616	1.02202
2024-06-11	14:00:00	29.262	3.19784
2024-06-11	15:00:00	27.9249	2.53627
2024-06-11	16:00:00	28.3188	0.671112
2024-06-11	17:00:00	26.4468	0.180583
2024-06-11	18:00:00	26.6584	0.0308141
2024-06-11	19:00:00	26.8406	0.0906733
2024-06-11	20:00:00	26.818	0.0313077
2024-06-11	21:00:00	26.5762	0.326641
2024-06-11	22:00:00	26.3808	0.429547
2024-06-11	23:00:00	26.3779	0.0220633
2024-06-12	00:00:00	26.2865	0.169711	11.796
2024-06-12	01:00:00	26.1275	0.698886
2024-06-12	02:00:00	26.105	0.370119
2024-06-12	03:00:00	25.8296	0.265442
2024-06-12	04:00:00	25.9455	0.023268
2024-06-12	05:00:00	27.1042	0.00587054
2024-06-12	06:00:00	27.3597	0.0187026
2024-06-12	07:00:00	27.6108	0.0512056
2024-06-12	08:00:00	27.5898	0.287587
2024-06-12	09:00:00	30.213	0.728353
2024-06-12	10:00:00	30.0332	1.51149
2024-06-12	11:00:00	29.9436	1.14316
2024-06-12	12:00:00	31.186	0.497802
2024-06-12	13:00:00	31.6176	0.419144
2024-06-12	14:00:00	31.8136	0.439788
2024-06-12	15:00:00	29.9215	0.303088
2024-06-12	16:00:00	30.0098	0.641052
2024-06-12	17:00:00	27.9018	2.77666
2024-06-12	18:00:00	27.6306	0.77148
2024-06-12	19:00:00	27.5274	0.619664
2024-06-12	20:00:00	27.6379	0.048189
2024-06-12	21:00:00	27.0965	0.00437184
2024-06-12	22:00:00	27.0155	0.000716273
2024-06-12	23:00:00	26.9657	0.000219821
2024-06-13	00:00:00	26.6757	0.0100201	27.1614
2024-06-13	01:00:00	26.7038	0.0349352
2024-06-13	02:00:00	26.6618	0.373404
2024-06-13	03:00:00	26.5469	0.953304
2024-06-13	04:00:00	26.6038	0.997424
2024-06-13	05:00:00	27.424	0.876689
2024-06-13	06:00:00	27.5761	0.388594
2024-06-13	07:00:00	27.3966	0.618222
2024-06-13	08:00:00	27.5478	2.15463
2024-06-13	09:00:00	29.2193	2.64612
2024-06-13	10:00:00	29.0128	2.49373
2024-06-13	11:00:00	28.5937	3.3973
2024-06-13	12:00:00	29.8961	1.22095
2024-06-13	13:00:00	30.2606	1.69908
2024-06-13	14:00:00	30.2794	0.330511
2024-06-13	15:00:00	29.7781	0.776179
2024-06-13	16:00:00	29.8024	2.00481
2024-06-13	17:00:00	27.5754	3.40102
2024-06-13	18:00:00	27.6934	0.53334
2024-06-13	19:00:00	27.6751	0.484667
2024-06-13	20:00:00	27.6032	0.358262
2024-06-13	21:00:00	27.4138	0.26514
2024-06-13	22:00:00	27.0171	0.338528
2024-06-13	23:00:00	27.0299	0.804528
2024-06-14	00:00:00	26.38	1.80571	29.8449
2024-06-14	01:00:00	26.4365	1.14186
2024-06-14	02:00:00	26.7909	4.621
2024-06-14	03:00:00	26.6203	1.784
2024-06-14	04:00:00	26.1184	2.16898
2024-06-14	05:00:00	27.3078	1.43005
2024-06-14	06:00:00	27.0346	1.68764
2024-06-14	07:00:00	26.7192	1.15142
2024-06-14	08:00:00	26.749	0.831478
2024-06-14	09:00:00	27.8516	0.7554
2024-06-14	10:00:00	28.0971	0.722006
2024-06-14	11:00:00	28.3999	0.627085
2024-06-14	12:00:00	28.4912	1.29264
2024-06-14	13:00:00	28.7337	0.87561
2024-06-14	14:00:00	28.3741	0.747708
2024-06-14	15:00:00	28.2735	1.18094
2024-06-14	16:00:00	27.6793	1.35367
2024-06-14	17:00:00	26.2996	0.888944
2024-06-14	18:00:00	26.1557	0.798325
2024-06-14	19:00:00	25.9196	1.51474
2024-06-14	20:00:00	25.8732	0.482394
2024-06-14	21:00:00	25.8676	0.6069
2024-06-14	22:00:00	25.696	0.30306
2024-06-14	23:00:00	25.888	1.07333
2024-06-15	00:00:00	25.4911	4.10446	68.8025
2024-06-15	01:00:00	25.3012	7.12089
2024-06-15	02:00:00	25.4394	3.03204
2024-06-15	03:00:00	25.5123	2.22362
2024-06-15	04:00:00	25.4469	1.38486
2024-06-15	05:00:00	25.5484	1.02738
2024-06-15	06:00:00	25.341	1.14285
2024-06-15	07:00:00	24.94	1.34983
2024-06-15	08:00:00	25.493	0.503785
2024-06-15	09:00:00	26.1736	1.27505
2024-06-15	10:00:00	26.3627	2.673
2024-06-15	11:00:00	27.0079	4.16512
2024-06-15	12:00:00	27.7787	3.68678
2024-06-15	13:00:00	27.5749	6.3085
2024-06-15	14:00:00	27.6346	4.62556
2024-06-15	15:00:00	26.1229	7.20422
2024-06-15	16:00:00	25.7575	9.10397
2024-06-15	17:00:00	24.4588	2.94242
2024-06-15	18:00:00	24.5097	0.361056
2024-06-15	19:00:00	24.6915	0.0270229
2024-06-15	20:00:00	24.7761	0.253181
2024-06-15	21:00:00	24.3326	0.760607
2024-06-15	22:00:00	24.0919	1.53144
2024-06-15	23:00:00	24.2204	1.99486
2024-06-16	00:00:00	24.1838	1.7484	42.1859
2024-06-16	01:00:00	24.1716	2.49697
2024-06-16	02:00:00	24.0064	1.40317
2024-06-16	03:00:00	23.909	1.42937
2024-06-16	04:00:00	24.0425	2.60682
2024-06-16	05:00:00	24.5197	4.24015
2024-06-16	06:00:00	24.4479	4.24729
2024-06-16	07:00:00	24.4452	3.9195
2024-06-16	08:00:00	24.5152	3.99876
2024-06-16	09:00:00	26.3469	3.19427
2024-06-16	10:00:00	26.3026	2.35653
2024-06-16	11:00:00	26.0867	1.74547
2024-06-16	12:00:00	25.9465	1.32835
2024-06-16	13:00:00	25.8963	0.99666
2024-06-16	14:00:00	26.379	1.99007
2024-06-16	15:00:00	25.7914	1.88197
2024-06-16	16:00:00	26.1067	1.4286
2024-06-16	17:00:00	25.8313	0.417387
2024-06-16	18:00:00	26.0401	0.218837
2024-06-16	19:00:00	26.1732	0.0723947
2024-06-16	20:00:00	26.1165	0.0396666
2024-06-16	21:00:00	25.9938	0.0636866
2024-06-16	22:00:00	25.8132	0.0886086
2024-06-16	23:00:00	25.9442	0.27295
2024-06-17	00:00:00	25.7294	0.499783	16.6584
2024-06-17	01:00:00	25.8346	0.652841
2024-06-17	02:00:00	25.6997	0.410161
2024-06-17	03:00:00	25.5912	0.906344
2024-06-17	04:00:00	25.6402	0.635637
2024-06-17	05:00:00	25.9274	0.245245
2024-06-17	06:00:00	26.215	0.0855025
2024-06-17	07:00:00	26.8163	0.194924
2024-06-17	08:00:00	27.6883	0.155483
2024-06-17	09:00:00	29.8936	0.251977
2024-06-17	10:00:00	30.3936	0.228658
2024-06-17	11:00:00	31.1644	0.35797
2024-06-17	12:00:00	29.9355	5.84109
2024-06-17	13:00:00	29.6725	1.99584
2024-06-17	14:00:00	30.2147	1.78374
2024-06-17	15:00:00	30.1491	1.24438
2024-06-17	16:00:00	30.2191	0.0314742
2024-06-17	17:00:00	28.1857	0.240042
2024-06-17	18:00:00	27.955	0.775466
2024-06-17	19:00:00	27.6643	0.037179
2024-06-17	20:00:00	27.6595	0.000219821
2024-06-17	21:00:00	27.3707	0.000219821
2024-06-17	22:00:00	26.9848	0.00915451
2024-06-17	23:00:00	27.0682	0.0751041
2024-06-18	00:00:00	26.8146	0.200588	12.3742
2024-06-18	01:00:00	26.9873	0.302116
2024-06-18	02:00:00	26.8864	0.539661
2024-06-18	03:00:00	26.375	0.0722541
2024-06-18	04:00:00	26.4161	0.00661424
2024-06-18	05:00:00	26.9958	0.0219954
2024-06-18	06:00:00	27.2713	0.100655
2024-06-18	07:00:00	27.846	0.0754418
2024-06-18	08:00:00	27.9545	0.0793495
2024-06-18	09:00:00	30.0394	0.21074
2024-06-18	10:00:00	29.695	0.879731
2024-06-18	11:00:00	30.6939	0.284509
2024-06-18	12:00:00	29.4418	2.808
2024-06-18	13:00:00	29.1123	1.60416
2024-06-18	14:00:00	29.9599	0.470606
2024-06-18	15:00:00	28.0235	1.23966
2024-06-18	16:00:00	28.4596	1.70795
2024-06-18	17:00:00	27.6158	0.0582418
2024-06-18	18:00:00	27.6322	0.0974577
2024-06-18	19:00:00	27.5503	0.309078
2024-06-18	20:00:00	27.4498	0.446838
2024-06-18	21:00:00	26.9766	0.208382
2024-06-18	22:00:00	26.6527	0.498141
2024-06-18	23:00:00	26.7893	0.152049
2024-06-19	00:00:00	26.6651	0.10313	6.29382
2024-06-19	01:00:00	26.3337	0.492002
2024-06-19	02:00:00	26.2487	0.315713
2024-06-19	03:00:00	26.1378	0.137245
2024-06-19	04:00:00	26.3005	0.109911
2024-06-19	05:00:00	27.1829	0.0675688
2024-06-19	06:00:00	27.4367	0.120818
2024-06-19	07:00:00	27.9864	0.145917
2024-06-19	08:00:00	28.169	0.175029
2024-06-19	09:00:00	30.2355	0.28615
2024-06-19	10:00:00	30.4512	0.303395
2024-06-19	11:00:00	31.017	0.213776
2024-06-19	12:00:00	32.0257	0.589949
2024-06-19	13:00:00	31.8315	1.20081
2024-06-19	14:00:00	31.9168	0.106535
2024-06-19	15:00:00	29.5525	0.573092
2024-06-19	16:00:00	29.7673	0.107492
2024-06-19	17:00:00	28.9941	0.0217944
2024-06-19	18:00:00	28.6762	0.00931377
2024-06-19	19:00:00	28.5564	0.123273
2024-06-19	20:00:00	28.4067	0.103928
2024-06-19	21:00:00	27.96	0.178869
2024-06-19	22:00:00	27.487	0.418836
2024-06-19	23:00:00	27.2426	0.389274
2024-06-20	00:00:00	26.7682	0.27659	2.85998
2024-06-20	01:00:00	26.6651	0.401204
2024-06-20	02:00:00	26.577	0.340052
2024-06-20	03:00:00	26.3802	0.123583
2024-06-20	04:00:00	26.4405	0.147449
2024-06-20	05:00:00	27.9465	0.0871088
2024-06-20	06:00:00	27.9328	0.186128
2024-06-20	07:00:00	28.1618	0.202551
2024-06-20	08:00:00	28.4439	0.197875
2024-06-20	09:00:00	31.1804	0.283558
2024-06-20	10:00:00	31.2258	0.156695
2024-06-20	11:00:00	31.5877	0.180161
2024-06-20	12:00:00	32.3538	0.0749359
2024-06-20	13:00:00	32.4642	0.0441553
2024-06-20	14:00:00	32.5905	0.0508688
2024-06-20	15:00:00	32.0372	0.00821172
2024-06-20	16:00:00	32.2061	0.0072488
2024-06-20	17:00:00	30.3442	0.00217811
2024-06-20	18:00:00	30.0444	0.000219821
2024-06-20	19:00:00	29.6922	0.000219821
2024-06-20	20:00:00	29.5048	0.000587
2024-06-20	21:00:00	28.5063	0.00664422
2024-06-20	22:00:00	27.874	0.0306539
2024-06-20	23:00:00	27.7761	0.0511058
2024-06-21	00:00:00	27.3104	0.0385155	1.58355
2024-06-21	01:00:00	27.3096	0.0493111
2024-06-21	02:00:00	27.4468	0.057046
2024-06-21	03:00:00	27.0772	0.0424813
2024-06-21	04:00:00	26.9241	0.015837
2024-06-21	05:00:00	28.1363	0.00829037
2024-06-21	06:00:00	28.1713	0.0287447
2024-06-21	07:00:00	28.8634	0.161566
2024-06-21	08:00:00	29.1659	0.174527
2024-06-21	09:00:00	31.9375	0.222047
2024-06-21	10:00:00	31.802	0.241329
2024-06-21	11:00:00	32.1658	0.240456
2024-06-21	12:00:00	33.2616	0.15427
2024-06-21	13:00:00	33.4156	0.0686678
2024-06-21	14:00:00	33.6552	0.0429167
2024-06-21	15:00:00	33.7092	0.0180818
2024-06-21	16:00:00	33.2071	0.00857007
2024-06-21	17:00:00	30.7882	0.00900655
2024-06-21	18:00:00	30.4528	0.000785581
2024-06-21	19:00:00	30.1038	0.000219821
2024-06-21	20:00:00	29.9635	0.000219821
2024-06-21	21:00:00	29.0027	0.000219821
2024-06-21	22:00:00	28.2918	0.000219821
2024-06-21	23:00:00	28.1362	0.000219821
2024-06-22	00:00:00	27.5919	0.00108345	1.6732
2024-06-22	01:00:00	27.5169	0.016474
2024-06-22	02:00:00	27.4697	0.156862
2024-06-22	03:00:00	27.2748	0.226343
2024-06-22	04:00:00	27.1373	0.151294
2024-06-22	05:00:00	28.1065	0.228942
2024-06-22	06:00:00	28.2535	0.0870504
2024-06-22	07:00:00	28.6152	0.023822
2024-06-22	08:00:00	29.276	0.047691
2024-06-22	09:00:00	32.0443	0.0678062
2024-06-22	10:00:00	31.946	0.0758398
2024-06-22	11:00:00	32.2937	0.0560929
2024-06-22	12:00:00	33.3418	0.0473376
2024-06-22	13:00:00	32.9059	0.157692
2024-06-22	14:00:00	32.6551	0.159034
2024-06-22	15:00:00	32.8663	0.0418644
2024-06-22	16:00:00	32.9138	0.0121121
2024-06-22	17:00:00	30.1127	0.00795564
2024-06-22	18:00:00	29.9013	0.0956647
2024-06-22	19:00:00	29.7022	0.00772266
2024-06-22	20:00:00	29.5512	0.00130514
2024-06-22	21:00:00	28.6254	0.000219821
2024-06-22	22:00:00	27.9005	0.000709393
2024-06-22	23:00:00	27.7161	0.00228428
2024-06-23	00:00:00	27.2868	0.00681282	3.76776
2024-06-23	01:00:00	27.2345	0.0577617
2024-06-23	02:00:00	27.2913	0.0214164
2024-06-23	03:00:00	26.4764	0.057428
2024-06-23	04:00:00	26.4498	0.0671752
2024-06-23	05:00:00	27.8093	0.0282129
2024-06-23	06:00:00	27.7634	0.05249
2024-06-23	07:00:00	27.8246	0.062735
2024-06-23	08:00:00	27.938	0.118052
2024-06-23	09:00:00	30.4376	0.256871
2024-06-23	10:00:00	31.0268	0.135923
2024-06-23	11:00:00	31.1756	0.241975
2024-06-23	12:00:00	32.46	0.0694362
2024-06-23	13:00:00	31.6257	1.04792
2024-06-23	14:00:00	31.372	0.28807
2024-06-23	15:00:00	31.2665	0.172998
2024-06-23	16:00:00	31.7191	0.247847
2024-06-23	17:00:00	29.3937	0.145364
2024-06-23	18:00:00	29.0864	0.045489
2024-06-23	19:00:00	28.9077	0.0550086
2024-06-23	20:00:00	28.8323	0.0915873
2024-06-23	21:00:00	28.0535	0.144576
2024-06-23	22:00:00	27.6628	0.118078
2024-06-23	23:00:00	27.4784	0.234531
2024-06-24	00:00:00	26.8753	0.118843	4.50235
2024-06-24	01:00:00	26.7766	0.058673
2024-06-24	02:00:00	26.8137	0.0518676
2024-06-24	03:00:00	26.5273	0.0520874
2024-06-24	04:00:00	26.3254	0.0699037
2024-06-24	05:00:00	27.7607	0.200019
2024-06-24	06:00:00	27.9535	0.284956
2024-06-24	07:00:00	27.2105	0.953174
2024-06-24	08:00:00	27.0286	0.163266
2024-06-24	09:00:00	30.4446	0.088532
2024-06-24	10:00:00	30.7574	0.0798606
2024-06-24	11:00:00	30.5629	0.190029
2024-06-24	12:00:00	32.0615	0.191644
2024-06-24	13:00:00	32.0051	0.171512
2024-06-24	14:00:00	30.2351	0.109033
2024-06-24	15:00:00	30.7538	0.054257
2024-06-24	16:00:00	31.3175	1.00288
2024-06-24	17:00:00	28.109	0.495793
2024-06-24	18:00:00	28.5805	0.0262821
2024-06-24	19:00:00	28.5297	0.00688213
2024-06-24	20:00:00	28.4055	0.000219821
2024-06-24	21:00:00	27.7865	0.00168854
2024-06-24	22:00:00	27.482	0.00994196
2024-06-24	23:00:00	27.5671	0.121003
2024-06-25	00:00:00	27.0105	0.219745	11.381
2024-06-25	01:00:00	27.159	0.236741
2024-06-25	02:00:00	27.2237	2.53867
2024-06-25	03:00:00	26.7099	3.15943
2024-06-25	04:00:00	26.4636	1.60467
2024-06-25	05:00:00	26.5387	0.63279
2024-06-25	06:00:00	26.6458	0.267079
2024-06-25	07:00:00	26.5465	0.307694
2024-06-25	08:00:00	27.1736	0.243937
2024-06-25	09:00:00	28.3772	0.144482
2024-06-25	10:00:00	28.8787	0.116627
2024-06-25	11:00:00	28.756	0.158305
2024-06-25	12:00:00	30.745	0.0678996
2024-06-25	13:00:00	30.3692	0.457041
2024-06-25	14:00:00	30.2136	0.264371
2024-06-25	15:00:00	28.6396	0.065611
2024-06-25	16:00:00	28.5376	0.0378421
2024-06-25	17:00:00	28.322	0.0876099
2024-06-25	18:00:00	28.2589	0.106952
2024-06-25	19:00:00	27.2161	0.392611
2024-06-25	20:00:00	26.9832	0.248783
2024-06-25	21:00:00	25.8659	0.0210408
2024-06-25	22:00:00	25.6684	0.000219821
2024-06-25	23:00:00	25.6483	0.000884871
2024-06-26	00:00:00	25.6274	0.231418	2.94463
2024-06-26	01:00:00	25.705	0.178308
2024-06-26	02:00:00	25.7052	0.000219821
2024-06-26	03:00:00	25.4917	0.000219821
2024-06-26	04:00:00	25.4828	0.00187777
2024-06-26	05:00:00	26.0448	0.00132136
2024-06-26	06:00:00	26.0485	0.000587
2024-06-26	07:00:00	26.6639	0.000219821
2024-06-26	08:00:00	27.1194	0.000219821
2024-06-26	09:00:00	30.0073	0.0161255
2024-06-26	10:00:00	30.0657	0.0640278
2024-06-26	11:00:00	30.6672	0.0541508
2024-06-26	12:00:00	31.6642	0.0697748
2024-06-26	13:00:00	31.0646	0.0607664
2024-06-26	14:00:00	30.9679	0.524012
2024-06-26	15:00:00	29.5741	1.47307
2024-06-26	16:00:00	29.7224	0.0738167
2024-06-26	17:00:00	27.5678	0.00118274
2024-06-26	18:00:00	27.3604	0.132282
2024-06-26	19:00:00	27.1966	0.000709393
2024-06-26	20:00:00	27.0105	0.000815563
2024-06-26	21:00:00	26.2069	0.0457338
2024-06-26	22:00:00	25.9925	0.0131773
2024-06-26	23:00:00	26.0829	0.000587
2024-06-27	00:00:00	25.4786	0.00915451	2.21324
2024-06-27	01:00:00	25.3167	0.0406228
2024-06-27	02:00:00	25.2633	0.00523794
2024-06-27	03:00:00	24.9606	0.0173548
2024-06-27	04:00:00	25.1676	0.0317692
2024-06-27	05:00:00	26.6899	0.0373039
2024-06-27	06:00:00	26.8181	0.115693
2024-06-27	07:00:00	27.2068	0.130173
2024-06-27	08:00:00	27.3583	0.0147349
2024-06-27	09:00:00	30.8475	0.0131006
2024-06-27	10:00:00	31.5534	0.0238426
2024-06-27	11:00:00	31.9868	0.042607
2024-06-27	12:00:00	33.1522	0.070805
2024-06-27	13:00:00	33.3247	0.141251
2024-06-27	14:00:00	33.4923	0.0662421
2024-06-27	15:00:00	31.5572	0.319983
2024-06-27	16:00:00	31.3682	0.882558
2024-06-27	17:00:00	28.7855	0.0464789
2024-06-27	18:00:00	28.6863	0
2024-06-27	19:00:00	28.3125	0
2024-06-27	20:00:00	28.3977	0.00331405
2024-06-27	21:00:00	27.9461	0.0392414
2024-06-27	22:00:00	27.5422	0.10554
2024-06-27	23:00:00	27.4887	0.056235
2024-06-28	00:00:00	26.9599	0.0842345	6.11014
2024-06-28	01:00:00	26.8688	0.184909
2024-06-28	02:00:00	26.6586	1.17452
2024-06-28	03:00:00	25.872	1.12233
2024-06-28	04:00:00	26.1607	0.7626
2024-06-28	05:00:00	27.2808	0.683222
2024-06-28	06:00:00	27.1915	0.28909
2024-06-28	07:00:00	27.0883	0.113282
2024-06-28	08:00:00	27.3538	0.0117267
2024-06-28	09:00:00	30.0241	0.175869
2024-06-28	10:00:00	31.172	0.212162
2024-06-28	11:00:00	31.4549	0.122738
2024-06-28	12:00:00	32.6299	0.286587
2024-06-28	13:00:00	32.8382	0.197942
2024-06-28	14:00:00	32.6293	0.10761
2024-06-28	15:00:00	32.9461	0.191786
2024-06-28	16:00:00	32.6581	0.0941248
2024-06-28	17:00:00	30.6186	0.0679951
2024-06-28	18:00:00	30.235	0.0923169
2024-06-28	19:00:00	29.8865	0.00829776
2024-06-28	20:00:00	29.5283	0.00829776
2024-06-28	21:00:00	28.8452	0.0180892
2024-06-28	22:00:00	28.1962	0.043454
2024-06-28	23:00:00	28.2051	0.0569575
2024-06-29	00:00:00	27.6533	0.0729925	2.83168
2024-06-29	01:00:00	27.4878	0.33182
2024-06-29	02:00:00	27.4107	0.269776
2024-06-29	03:00:00	26.3479	0.077022
2024-06-29	04:00:00	26.4054	0.00750293
2024-06-29	05:00:00	27.4126	0.00511308
2024-06-29	06:00:00	27.443	0.0684231
2024-06-29	07:00:00	28.0011	0.0307404
2024-06-29	08:00:00	28.2761	0.0478139
2024-06-29	09:00:00	30.3607	0.160089
2024-06-29	10:00:00	30.5235	0.209134
2024-06-29	11:00:00	31.1876	0.184337
2024-06-29	12:00:00	32.6102	0.102171
2024-06-29	13:00:00	31.6487	0.41949
2024-06-29	14:00:00	31.8279	0.17646
2024-06-29	15:00:00	31.4179	0.0827617
2024-06-29	16:00:00	31.6125	0.168052
2024-06-29	17:00:00	29.7405	0.054433
2024-06-29	18:00:00	29.5067	0.00220563
2024-06-29	19:00:00	29.2686	0.0443721
2024-06-29	20:00:00	29.0845	0.0464572
2024-06-29	21:00:00	28.5191	0.0599332
2024-06-29	22:00:00	28.378	0.0925688
2024-06-29	23:00:00	28.3221	0.118011
2024-06-30	00:00:00	28.1243	0.0567657	11.4
2024-06-30	01:00:00	28.2981	0.0553442
2024-06-30	02:00:00	28.3856	0.173301
2024-06-30	03:00:00	27.505	0.10187
2024-06-30	04:00:00	27.3562	0.051901
2024-06-30	05:00:00	27.416	0.0903142
2024-06-30	06:00:00	27.6596	0.17378
2024-06-30	07:00:00	27.7199	0.12747
2024-06-30	08:00:00	27.9557	0.619287
2024-06-30	09:00:00	30.1711	1.20457
2024-06-30	10:00:00	30.6491	0.237898
2024-06-30	11:00:00	31.0859	0.344162
2024-06-30	12:00:00	30.7913	1.65351
2024-06-30	13:00:00	31.3406	0.300746
2024-06-30	14:00:00	30.6086	0.592436
2024-06-30	15:00:00	29.6172	3.77403
2024-06-30	16:00:00	29.465	0.786894
2024-06-30	17:00:00	28.2488	0.0821502
2024-06-30	18:00:00	28.3347	0.0276987
2024-06-30	19:00:00	28.3756	0.00908469
2024-06-30	20:00:00	28.4211	0.0617049
2024-06-30	21:00:00	27.999	0.628155
2024-06-30	22:00:00	27.9866	0.104948
2024-06-30	23:00:00	28.1866	0.141981
2024-07-01	00:00:00	27.9955	0.163482	12.7724
2024-07-01	01:00:00	27.8019	0.339577
2024-07-01	02:00:00	27.9739	0.28362
2024-07-01	03:00:00	27.6632	0.216427
2024-07-01	04:00:00	27.7348	0.428476
2024-07-01	05:00:00	28.3556	0.939408
2024-07-01	06:00:00	28.3244	0.371405
2024-07-01	07:00:00	28.6037	0.0550922
2024-07-01	08:00:00	29.0286	0.0909179
2024-07-01	09:00:00	31.7152	0.209505
2024-07-01	10:00:00	32.0342	0.123623
2024-07-01	11:00:00	31.144	1.87211
2024-07-01	12:00:00	30.5461	1.57227
2024-07-01	13:00:00	31.5985	0.406775
2024-07-01	14:00:00	32.2814	1.40671
2024-07-01	15:00:00	31.3222	3.58743
2024-07-01	16:00:00	31.0753	0.5329
2024-07-01	17:00:00	28.7827	0.0068428
2024-07-01	18:00:00	29.0263	0.000219821
2024-07-01	19:00:00	29.1277	0.000517692
2024-07-01	20:00:00	29.2858	0.00260279
2024-07-01	21:00:00	28.7853	0.032065
2024-07-01	22:00:00	28.6257	0.0487281
2024-07-01	23:00:00	28.5919	0.081669
2024-07-02	00:00:00	28.1861	0.17426	15.5597
2024-07-02	01:00:00	28.1864	0.243262
2024-07-02	02:00:00	28.1247	0.0671397
2024-07-02	03:00:00	27.8431	0.293688
2024-07-02	04:00:00	27.7551	0.846479
2024-07-02	05:00:00	27.4668	1.43003
2024-07-02	06:00:00	27.2386	0.257496
2024-07-02	07:00:00	27.4613	0.0715415
2024-07-02	08:00:00	28.0928	0.535638
2024-07-02	09:00:00	29.1208	0.92878
2024-07-02	10:00:00	29.1007	1.44233
2024-07-02	11:00:00	28.7012	1.45259
2024-07-02	12:00:00	30.203	0.315286
2024-07-02	13:00:00	29.3334	0.990038
2024-07-02	14:00:00	29.8886	1.39853
2024-07-02	15:00:00	28.7645	0.0511932
2024-07-02	16:00:00	29.1727	1.78437
2024-07-02	17:00:00	26.9126	3.06326
2024-07-02	18:00:00	26.7129	0.147004
2024-07-02	19:00:00	26.7636	0.0106178
2024-07-02	20:00:00	26.7803	0.0017485
2024-07-02	21:00:00	26.8745	0.00991639
2024-07-02	22:00:00	26.8825	0.0228276
2024-07-02	23:00:00	27.0828	0.0216361
2024-07-03	00:00:00	26.639	0.0954052	3.84828
2024-07-03	01:00:00	26.5074	0.161165
2024-07-03	02:00:00	26.489	0.127047
2024-07-03	03:00:00	26.2648	0.158106
2024-07-03	04:00:00	26.2184	0.0767734
2024-07-03	05:00:00	28.0548	0.0868382
2024-07-03	06:00:00	28.4003	0.0629745
2024-07-03	07:00:00	28.6394	0.0775484
2024-07-03	08:00:00	28.8267	0.16969
2024-07-03	09:00:00	31.8106	0.243293
2024-07-03	10:00:00	32.0565	0.167282
2024-07-03	11:00:00	32.3541	0.229537
2024-07-03	12:00:00	33.4648	0.267325
2024-07-03	13:00:00	33.1745	0.473648
2024-07-03	14:00:00	31.8547	0.382005
2024-07-03	15:00:00	30.0379	0.523244
2024-07-03	16:00:00	30.645	0.327509
2024-07-03	17:00:00	28.5418	0.144585
2024-07-03	18:00:00	28.3801	0.025217
2024-07-03	19:00:00	28.1579	0.0434314
2024-07-03	20:00:00	28.1873	0.00499315
2024-07-03	21:00:00	27.1625	0.000219821
2024-07-03	22:00:00	26.4726	0.000219821
2024-07-03	23:00:00	26.332	0.000219821
2024-07-04	00:00:00	26.0529	0.000587	1.3156
2024-07-04	01:00:00	26.0821	0.00968978
2024-07-04	02:00:00	26.0943	0.00351509
2024-07-04	03:00:00	25.9333	0.0173086
2024-07-04	04:00:00	25.7325	0.0358195
2024-07-04	05:00:00	26.9483	0.0527755
2024-07-04	06:00:00	27.0762	0.201738
2024-07-04	07:00:00	27.7562	0.0490265
2024-07-04	08:00:00	27.4076	0.0339339
2024-07-04	09:00:00	30.8722	0.0607094
2024-07-04	10:00:00	31.4279	0.05266
2024-07-04	11:00:00	31.7073	0.112771
2024-07-04	12:00:00	32.6645	0.0843081
2024-07-04	13:00:00	32.0008	0.106961
2024-07-04	14:00:00	31.8907	0.288065
2024-07-04	15:00:00	31.3011	0.158094
2024-07-04	16:00:00	31.5241	0.0457042
2024-07-04	17:00:00	29.0286	0.000219821
2024-07-04	18:00:00	28.7627	0.000418401
2024-07-04	19:00:00	28.4456	0.000418401
2024-07-04	20:00:00	28.2474	0.000219821
2024-07-04	21:00:00	27.0637	0.000219821
2024-07-04	22:00:00	26.4606	0.000219821
2024-07-04	23:00:00	26.3962	0.000219821
2024-07-05	00:00:00	25.8105	0.0411462	1.5958
2024-07-05	01:00:00	25.7873	0.053474
2024-07-05	02:00:00	25.9405	0.0017023
2024-07-05	03:00:00	25.682	0.00364683
2024-07-05	04:00:00	25.6488	0.0488099
2024-07-05	05:00:00	27.4608	0.00652871
2024-07-05	06:00:00	27.6955	0.005321
2024-07-05	07:00:00	28.0817	0.00548221
2024-07-05	08:00:00	28.6971	0.0366329
2024-07-05	09:00:00	31.6308	0.136904
2024-07-05	10:00:00	31.7151	0.240455
2024-07-05	11:00:00	31.8211	0.336667
2024-07-05	12:00:00	32.8991	0.229534
2024-07-05	13:00:00	32.8692	0.211574
2024-07-05	14:00:00	33.2455	0.105418
2024-07-05	15:00:00	33.0724	0.0402742
2024-07-05	16:00:00	33.0622	0.052544
2024-07-05	17:00:00	30.6409	0.0201059
2024-07-05	18:00:00	30.1394	0.000219821
2024-07-05	19:00:00	29.7748	0.000219821
2024-07-05	20:00:00	29.8118	0.000219821
2024-07-05	21:00:00	28.4011	0.000219821
2024-07-05	22:00:00	27.649	0.00306484
2024-07-05	23:00:00	27.4477	0.0156389
2024-07-06	00:00:00	26.8344	0.0346698	2.13117
2024-07-06	01:00:00	26.928	0.0565196
2024-07-06	02:00:00	26.8419	0.0289492
2024-07-06	03:00:00	26.5563	0.256244
2024-07-06	04:00:00	26.3391	0.243696
2024-07-06	05:00:00	28.5255	0.221419
2024-07-06	06:00:00	28.4522	0.136143
2024-07-06	07:00:00	28.5635	0.0862222
2024-07-06	08:00:00	29.0766	0.0646564
2024-07-06	09:00:00	31.4663	0.110613
2024-07-06	10:00:00	31.8699	0.132704
2024-07-06	11:00:00	31.8844	0.0778646
2024-07-06	12:00:00	33.4874	0.0571526
2024-07-06	13:00:00	33.86	0.0567658
2024-07-06	14:00:00	33.9698	0.159265
2024-07-06	15:00:00	34.3423	0.0329563
2024-07-06	16:00:00	33.8255	0.369387
2024-07-06	17:00:00	31.0918	0.00425879
2024-07-06	18:00:00	30.7783	0.000219821
2024-07-06	19:00:00	30.6522	0.000219821
2024-07-06	20:00:00	30.3767	0.000219821
2024-07-06	21:00:00	29.3522	0.000219821
2024-07-06	22:00:00	28.4338	0.000219821
2024-07-06	23:00:00	28.1935	0.000587
2024-07-07	00:00:00	27.38	0.0387638	3.55803
2024-07-07	01:00:00	27.4871	0.133724
2024-07-07	02:00:00	27.4881	0.0133261
2024-07-07	03:00:00	26.7528	0.163177
2024-07-07	04:00:00	26.5942	0.214295
2024-07-07	05:00:00	28.5436	0.333655
2024-07-07	06:00:00	29.0151	0.223892
2024-07-07	07:00:00	29.3086	0.152731
2024-07-07	08:00:00	29.678	0.0673314
2024-07-07	09:00:00	32.3071	0.0394278
2024-07-07	10:00:00	32.0055	0.0340686
2024-07-07	11:00:00	32.7541	0.0365971
2024-07-07	12:00:00	33.7083	0.0865588
2024-07-07	13:00:00	33.7155	0.113203
2024-07-07	14:00:00	34.0608	0.343786
2024-07-07	15:00:00	33.6591	0.809106
2024-07-07	16:00:00	33.2361	0.430932
2024-07-07	17:00:00	30.2539	0.0600989
2024-07-07	18:00:00	30.0785	0.0215781
2024-07-07	19:00:00	29.7645	0.0283937
2024-07-07	20:00:00	29.5937	0.0229844
2024-07-07	21:00:00	28.9562	0.0164907
2024-07-07	22:00:00	28.3433	0.0425285
2024-07-07	23:00:00	28.2957	0.131376
2024-07-08	00:00:00	27.563	0.14001	2.51668
2024-07-08	01:00:00	27.5858	0.136138
2024-07-08	02:00:00	27.6258	0.0788959
2024-07-08	03:00:00	26.8982	0.280302
2024-07-08	04:00:00	26.979	0.297088
2024-07-08	05:00:00	28.2659	0.259462
2024-07-08	06:00:00	28.2985	0.188812
2024-07-08	07:00:00	28.4702	0.0722753
2024-07-08	08:00:00	29.1502	0.0497221
2024-07-08	09:00:00	31.9478	0.0431296
2024-07-08	10:00:00	32.4134	0.0388984
2024-07-08	11:00:00	32.4583	0.0572622
2024-07-08	12:00:00	33.3551	0.0346677
2024-07-08	13:00:00	32.8373	0.174996
2024-07-08	14:00:00	32.5027	0.278359
2024-07-08	15:00:00	33.175	0.0722537
2024-07-08	16:00:00	33.3984	0.0615494
2024-07-08	17:00:00	30.6189	0.195462
2024-07-08	18:00:00	30.172	0.0193185
2024-07-08	19:00:00	29.982	0.0131605
2024-07-08	20:00:00	29.7641	0.00352443
2024-07-08	21:00:00	28.8439	0.000219821
2024-07-08	22:00:00	28.2425	0.00144375
2024-07-08	23:00:00	28.1085	0.0197334
2024-07-09	00:00:00	27.6319	0.0722173	1.4178
2024-07-09	01:00:00	27.5266	0.108818
2024-07-09	02:00:00	27.2494	0.000587
2024-07-09	03:00:00	26.7183	0.000831786
2024-07-09	04:00:00	26.6649	0.0205817
2024-07-09	05:00:00	27.8554	0.00908223
2024-07-09	06:00:00	28.2623	0.0302748
2024-07-09	07:00:00	28.9325	0.220939
2024-07-09	08:00:00	28.9426	0.065612
2024-07-09	09:00:00	31.9277	0.0954778
2024-07-09	10:00:00	32.0418	0.051468
2024-07-09	11:00:00	32.263	0.0951548
2024-07-09	12:00:00	33.6209	0.146912
2024-07-09	13:00:00	33.1872	0.0987864
2024-07-09	14:00:00	32.8537	0.0394548
2024-07-09	15:00:00	33.383	0.0660672
2024-07-09	16:00:00	31.926	0.0856805
2024-07-09	17:00:00	29.8123	0.186251
2024-07-09	18:00:00	29.6381	0.00128203
2024-07-09	19:00:00	29.6076	0.0118073
2024-07-09	20:00:00	29.5187	0.00201639
2024-07-09	21:00:00	28.7034	0.000219821
2024-07-09	22:00:00	28.1896	0.000219821
2024-07-09	23:00:00	28.0516	0.00805298
2024-07-10	00:00:00	27.4205	0.0558152	2.56796
2024-07-10	01:00:00	27.4115	0.158931
2024-07-10	02:00:00	27.4795	0.195112
2024-07-10	03:00:00	26.7203	0.0721298
2024-07-10	04:00:00	26.9395	0.0525611
2024-07-10	05:00:00	28.3606	0.0511755
2024-07-10	06:00:00	28.4441	0.110058
2024-07-10	07:00:00	28.7911	0.219181
2024-07-10	08:00:00	29.2627	0.211921
2024-07-10	09:00:00	31.6575	0.243872
2024-07-10	10:00:00	32.0463	0.313865
2024-07-10	11:00:00	31.8952	0.168073
2024-07-10	12:00:00	33.5383	0.127149
2024-07-10	13:00:00	33.705	0.15644
2024-07-10	14:00:00	33.9867	0.0312162
2024-07-10	15:00:00	33.7825	0.16697
2024-07-10	16:00:00	33.7211	0.210512
2024-07-10	17:00:00	30.1175	0.00564198
2024-07-10	18:00:00	30.0268	0.00187777
2024-07-10	19:00:00	29.7778	0.000494589
2024-07-10	20:00:00	29.8003	0.000494589
2024-07-10	21:00:00	28.8325	0
2024-07-10	22:00:00	28.1268	0.00048771
2024-07-10	23:00:00	28.0583	0.0139785
2024-07-11	00:00:00	27.7541	0.0331356	3.49146
2024-07-11	01:00:00	27.6943	0.0198685
2024-07-11	02:00:00	27.324	0.0141957
2024-07-11	03:00:00	26.5732	0.0208625
2024-07-11	04:00:00	26.5902	0.0394583
2024-07-11	05:00:00	28.3086	0.0449173
2024-07-11	06:00:00	28.6178	0.172116
2024-07-11	07:00:00	28.7771	0.266187
2024-07-11	08:00:00	28.7356	0.225859
2024-07-11	09:00:00	30.5521	0.0576397
2024-07-11	10:00:00	31.0562	0.0666481
2024-07-11	11:00:00	31.3714	0.0592962
2024-07-11	12:00:00	32.9519	0.0558722
2024-07-11	13:00:00	31.7713	0.313986
2024-07-11	14:00:00	30.349	1.59395
2024-07-11	15:00:00	30.7213	0.0863149
2024-07-11	16:00:00	31.6756	0.0444401
2024-07-11	17:00:00	29.3612	0.304374
2024-07-11	18:00:00	29.2438	0.0296703
2024-07-11	19:00:00	29.0796	0.000219821
2024-07-11	20:00:00	29.009	0.00793058
2024-07-11	21:00:00	28.3461	0.000785581
2024-07-11	22:00:00	27.7648	0.00316413
2024-07-11	23:00:00	27.7603	0.0305728
2024-07-12	00:00:00	27.3412	0.118061	8.20406
2024-07-12	01:00:00	27.3982	0.0698378
2024-07-12	02:00:00	27.1847	0.105982
2024-07-12	03:00:00	26.6142	0.27279
2024-07-12	04:00:00	26.7145	0.380649
2024-07-12	05:00:00	27.9469	0.707598
2024-07-12	06:00:00	27.5448	0.47895
2024-07-12	07:00:00	27.8997	0.0803566
2024-07-12	08:00:00	28.1924	0.119302
2024-07-12	09:00:00	29.8348	0.116684
2024-07-12	10:00:00	30.9417	0.0687209
2024-07-12	11:00:00	31.1793	0.0911419
2024-07-12	12:00:00	33.553	0.0549908
2024-07-12	13:00:00	31.282	1.39438
2024-07-12	14:00:00	31.6052	3.68311
2024-07-12	15:00:00	31.0753	0.233193
2024-07-12	16:00:00	30.2764	0.0547505
2024-07-12	17:00:00	28.1968	0.0015106
2024-07-12	18:00:00	28.3476	0.000219821
2024-07-12	19:00:00	28.3085	0.000418401
2024-07-12	20:00:00	28.2315	0.00334649
2024-07-12	21:00:00	27.8688	0.030215
2024-07-12	22:00:00	27.6927	0.0527554
2024-07-12	23:00:00	27.5713	0.0850926
2024-07-13	00:00:00	26.8715	0.220977	5.0761
2024-07-13	01:00:00	26.6519	0.216548
2024-07-13	02:00:00	26.612	0.125976
2024-07-13	03:00:00	26.3915	0.103712
2024-07-13	04:00:00	26.3609	0.211743
2024-07-13	05:00:00	27.7154	0.150646
2024-07-13	06:00:00	27.9215	0.122986
2024-07-13	07:00:00	28.2891	0.0599637
2024-07-13	08:00:00	28.4867	0.0370984
2024-07-13	09:00:00	30.9872	0.0648801
2024-07-13	10:00:00	31.1188	0.0477132
2024-07-13	11:00:00	31.9389	0.0396671
2024-07-13	12:00:00	32.0902	0.338563
2024-07-13	13:00:00	31.5564	1.11848
2024-07-13	14:00:00	31.3096	1.39254
2024-07-13	15:00:00	31.2294	0.359729
2024-07-13	16:00:00	31.5984	0.430247
2024-07-13	17:00:00	28.6435	0.00786518
2024-07-13	18:00:00	28.4364	0.000219821
2024-07-13	19:00:00	28.1213	0.000418401
2024-07-13	20:00:00	28.0282	0.0017485
2024-07-13	21:00:00	27.4168	0.0113114
2024-07-13	22:00:00	26.9042	0.000418401
2024-07-13	23:00:00	26.8913	0.0126415
2024-07-14	00:00:00	26.2882	0.0406601	0.566871
2024-07-14	01:00:00	26.2536	0.0351593
2024-07-14	02:00:00	26.1065	0.000709393
2024-07-14	03:00:00	25.5063	0.000219821
2024-07-14	04:00:00	25.6753	0.000219821
2024-07-14	05:00:00	27.0898	0.000219821
2024-07-14	06:00:00	27.4878	0.000219821
2024-07-14	07:00:00	28.2942	0.000219821
2024-07-14	08:00:00	28.7202	0.0211111
2024-07-14	09:00:00	32.3391	0.0300434
2024-07-14	10:00:00	32.3788	0.0451173
2024-07-14	11:00:00	32.6449	0.148596
2024-07-14	12:00:00	33.945	0.0484696
2024-07-14	13:00:00	34.3731	0.0727815
2024-07-14	14:00:00	34.6477	0.061634
2024-07-14	15:00:00	34.8512	0.0282743
2024-07-14	16:00:00	34.7082	0.0136137
2024-07-14	17:00:00	30.7266	0.00835085
2024-07-14	18:00:00	30.0231	0.00321034
2024-07-14	19:00:00	29.4158	0.00642696
2024-07-14	20:00:00	29.4302	0.000219821
2024-07-14	21:00:00	28.6863	0.000219821
2024-07-14	22:00:00	27.8244	0.000219821
2024-07-14	23:00:00	27.5361	0.000954179
2024-07-15	00:00:00	27.1211	0.00495136	3.02465
2024-07-15	01:00:00	26.9459	0.0165152
2024-07-15	02:00:00	27.239	0.012084
2024-07-15	03:00:00	26.7019	0.00336713
2024-07-15	04:00:00	26.4781	0.000219821
2024-07-15	05:00:00	28.7553	0.000219821
2024-07-15	06:00:00	28.6853	0.000517692
2024-07-15	07:00:00	29.0664	0.0160355
2024-07-15	08:00:00	29.1787	0.0297804
2024-07-15	09:00:00	31.8017	0.0506486
2024-07-15	10:00:00	32.2349	0.120838
2024-07-15	11:00:00	32.546	0.0350467
2024-07-15	12:00:00	34.5238	0.0199197
2024-07-15	13:00:00	34.6119	0.105458
2024-07-15	14:00:00	34.4323	0.0331813
2024-07-15	15:00:00	32.7771	1.87586
2024-07-15	16:00:00	32.0453	0.645542
2024-07-15	17:00:00	29.2206	0.00607846
2024-07-15	18:00:00	29.2006	0.000219821
2024-07-15	19:00:00	28.9198	0.000219821
2024-07-15	20:00:00	28.8102	0.00170918
2024-07-15	21:00:00	27.9774	0.00142753
2024-07-15	22:00:00	27.6336	0.0412347
2024-07-15	23:00:00	27.6227	0.00357505
2024-07-16	00:00:00	26.7617	0.000587	2.49968
2024-07-16	01:00:00	26.5572	0.000219821
2024-07-16	02:00:00	26.6175	0.000219821
2024-07-16	03:00:00	26.1531	0.000219821
2024-07-16	04:00:00	26.3713	0.0581117
2024-07-16	05:00:00	28.2327	0.0209042
2024-07-16	06:00:00	28.4489	0.0690922
2024-07-16	07:00:00	28.7177	0.0703913
2024-07-16	08:00:00	28.9699	0.053966
2024-07-16	09:00:00	31.3755	0.0251713
2024-07-16	10:00:00	31.9709	0.0118929
2024-07-16	11:00:00	31.9402	0.0575778
2024-07-16	12:00:00	31.5334	0.320213
2024-07-16	13:00:00	30.8034	1.02727
2024-07-16	14:00:00	32.2147	0.215161
2024-07-16	15:00:00	30.0601	0.30176
2024-07-16	16:00:00	29.5216	0.128703
2024-07-16	17:00:00	28.0342	0.123968
2024-07-16	18:00:00	27.9844	0.0116869
2024-07-16	19:00:00	27.7833	0.00167919
2024-07-16	20:00:00	27.5542	0.000219821
2024-07-16	21:00:00	26.9245	0.000219821
2024-07-16	22:00:00	26.2987	0.000219821
2024-07-16	23:00:00	26.156	0.000219821
2024-07-17	00:00:00	25.4979	0.00205572	8.03076
2024-07-17	01:00:00	25.9231	0.00908521
2024-07-17	02:00:00	26.1302	0.000517692
2024-07-17	03:00:00	25.7165	0.000884871
2024-07-17	04:00:00	25.6971	0.000884871
2024-07-17	05:00:00	27.0943	0.000884871
2024-07-17	06:00:00	27.3575	0.00205572
2024-07-17	07:00:00	27.704	0.0195569
2024-07-17	08:00:00	27.7246	0.0376612
2024-07-17	09:00:00	31.455	0.166953
2024-07-17	10:00:00	31.7763	0.133062
2024-07-17	11:00:00	31.8518	0.0504692
2024-07-17	12:00:00	31.4326	0.458969
2024-07-17	13:00:00	31.7443	0.980439
2024-07-17	14:00:00	33.087	0.219049
2024-07-17	15:00:00	30.8284	4.35438
2024-07-17	16:00:00	30.7267	1.13685
2024-07-17	17:00:00	27.1917	0.0348998
2024-07-17	18:00:00	26.805	0.407675
2024-07-17	19:00:00	26.7882	0.000831786
2024-07-17	20:00:00	26.7787	0.000219821
2024-07-17	21:00:00	26.3606	0.00228428
2024-07-17	22:00:00	26.156	0.00448735
2024-07-17	23:00:00	26.1235	0.0066049
2024-07-18	00:00:00	25.6901	0.00878733	6.6662
2024-07-18	01:00:00	25.6786	0.00352443
2024-07-18	02:00:00	25.7443	0.000219821
2024-07-18	03:00:00	25.7834	0.000219821
2024-07-18	04:00:00	25.7441	0.0140502
2024-07-18	05:00:00	27.2776	0.0140871
2024-07-18	06:00:00	27.4027	0.00656804
2024-07-18	07:00:00	28.2857	0.034949
2024-07-18	08:00:00	28.6466	0.0359571
2024-07-18	09:00:00	30.7061	0.160896
2024-07-18	10:00:00	31.1253	0.101628
2024-07-18	11:00:00	31.261	0.0568322
2024-07-18	12:00:00	30.601	0.143249
2024-07-18	13:00:00	30.5694	0.123683
2024-07-18	14:00:00	27.5347	0.72256
2024-07-18	15:00:00	26.2505	2.10888
2024-07-18	16:00:00	27.223	2.9147
2024-07-18	17:00:00	25.9081	0.108895
2024-07-18	18:00:00	26.0702	0.0583348
2024-07-18	19:00:00	26.1016	0.0420708
2024-07-18	20:00:00	26.1635	0.00545223
2024-07-18	21:00:00	25.9266	0.000219821
2024-07-18	22:00:00	25.6372	0.000219821
2024-07-18	23:00:00	25.573	0.000219821
2024-07-19	00:00:00	25.084	0.000219821	15.4721
2024-07-19	01:00:00	24.8244	0.000587
2024-07-19	02:00:00	24.996	0.250639
2024-07-19	03:00:00	25.1901	0.728149
2024-07-19	04:00:00	25.3983	0.883613
2024-07-19	05:00:00	26.5085	0.170357
2024-07-19	06:00:00	26.4649	0.0456271
2024-07-19	07:00:00	26.8539	0.00702023
2024-07-19	08:00:00	26.9237	0.0154835
2024-07-19	09:00:00	29.9022	0.0342106
2024-07-19	10:00:00	30.3114	0.117391
2024-07-19	11:00:00	30.4612	0.145278
2024-07-19	12:00:00	31.3368	0.258301
2024-07-19	13:00:00	28.6073	5.15927
2024-07-19	14:00:00	29.6302	5.10709
2024-07-19	15:00:00	29.6711	2.44536
2024-07-19	16:00:00	29.8033	0.0835319
2024-07-19	17:00:00	26.4499	0.0183005
2024-07-19	18:00:00	26.5418	0.000587
2024-07-19	19:00:00	26.5284	0.000219821
2024-07-19	20:00:00	26.6068	0.000219821
2024-07-19	21:00:00	26.2113	0.000219821
2024-07-19	22:00:00	26.0543	0.000219821
2024-07-19	23:00:00	26.1646	0.000219821
2024-07-20	00:00:00	25.8379	0.000219821	4.13576
2024-07-20	01:00:00	25.7337	0.000219821
2024-07-20	02:00:00	25.9889	0.000587
2024-07-20	03:00:00	25.699	0.000587
2024-07-20	04:00:00	26.0065	0.000587
2024-07-20	05:00:00	27.02	0.000219821
2024-07-20	06:00:00	27.3507	0.000219821
2024-07-20	07:00:00	28.0181	0.00364683
2024-07-20	08:00:00	28.4182	0.0666492
2024-07-20	09:00:00	31.5458	0.234688
2024-07-20	10:00:00	31.1655	0.230885
2024-07-20	11:00:00	31.4574	0.111803
2024-07-20	12:00:00	33.1693	0.211277
2024-07-20	13:00:00	33.4924	0.058555
2024-07-20	14:00:00	33.3211	1.12336
2024-07-20	15:00:00	29.2308	1.92659
2024-07-20	16:00:00	29.1201	0.138403
2024-07-20	17:00:00	28.1462	0.00637582
2024-07-20	18:00:00	28.1577	0.01978
2024-07-20	19:00:00	27.9237	0.000219821
2024-07-20	20:00:00	28.0709	0.000219821
2024-07-20	21:00:00	27.4613	0.000219821
2024-07-20	22:00:00	27.1572	0.000219821
2024-07-20	23:00:00	27.064	0.000219821
2024-07-21	00:00:00	26.5737	0.0129487	1.1777
2024-07-21	01:00:00	26.5116	0.0724848
2024-07-21	02:00:00	26.6433	0.000587
2024-07-21	03:00:00	26.197	0.00389161
2024-07-21	04:00:00	26.3138	0.00687967
2024-07-21	05:00:00	27.5352	0.00338582
2024-07-21	06:00:00	27.8986	0.00364683
2024-07-21	07:00:00	28.5715	0.0174079
2024-07-21	08:00:00	28.8209	0.0739663
2024-07-21	09:00:00	31.693	0.120658
2024-07-21	10:00:00	31.772	0.109645
2024-07-21	11:00:00	31.8968	0.151019
2024-07-21	12:00:00	32.9111	0.253018
2024-07-21	13:00:00	33.3607	0.0845892
2024-07-21	14:00:00	32.8672	0.0625665
2024-07-21	15:00:00	31.6586	0.165132
2024-07-21	16:00:00	32.4604	0.0339683
2024-07-21	17:00:00	29.8299	0.000587
2024-07-21	18:00:00	29.596	0.000219821
2024-07-21	19:00:00	29.2215	0.000219821
2024-07-21	20:00:00	29.07	0.000219821
2024-07-21	21:00:00	27.7066	0.000219821
2024-07-21	22:00:00	26.9798	0.000219821
2024-07-21	23:00:00	26.871	0.000219821
2024-07-22	00:00:00	26.2492	0.000219821	1.96331
2024-07-22	01:00:00	26.3708	0.00670665
2024-07-22	02:00:00	26.5009	0.00198641
2024-07-22	03:00:00	26.4891	0.00733926
2024-07-22	04:00:00	26.328	0.00922577
2024-07-22	05:00:00	27.8021	0.0210797
2024-07-22	06:00:00	28.0073	0.0353579
2024-07-22	07:00:00	28.5985	0.0429463
2024-07-22	08:00:00	28.5562	0.00910533
2024-07-22	09:00:00	31.6097	0.119732
2024-07-22	10:00:00	31.7446	0.262696
2024-07-22	11:00:00	31.8063	0.336763
2024-07-22	12:00:00	32.8664	0.0331533
2024-07-22	13:00:00	32.7156	0.216688
2024-07-22	14:00:00	32.2848	0.0923766
2024-07-22	15:00:00	31.9349	0.0897223
2024-07-22	16:00:00	32.0271	0.318752
2024-07-22	17:00:00	29.154	0.338281
2024-07-22	18:00:00	28.9576	0.0177805
2024-07-22	19:00:00	28.8079	0.00251284
2024-07-22	20:00:00	28.6096	0.000219821
2024-07-22	21:00:00	27.7502	0.000219821
2024-07-22	22:00:00	27.0269	0.000219821
2024-07-22	23:00:00	26.9753	0.000219821
2024-07-23	00:00:00	26.5474	0.000709393	0.44835
2024-07-23	01:00:00	26.3853	0.000709393
2024-07-23	02:00:00	26.2394	0.00168854
2024-07-23	03:00:00	25.9981	0.0108518
2024-07-23	04:00:00	26.0524	0.00877111
2024-07-23	05:00:00	27.9727	0.00761649
2024-07-23	06:00:00	28.2352	0.0118472
2024-07-23	07:00:00	28.7914	0.0338779
2024-07-23	08:00:00	28.9687	0.00646187
2024-07-23	09:00:00	31.8641	0.00440182
2024-07-23	10:00:00	31.977	0.06527
2024-07-23	11:00:00	31.9066	0.0735416
2024-07-23	12:00:00	33.6506	0.074383
2024-07-23	13:00:00	33.6069	0.135231
2024-07-23	14:00:00	33.6781	0.0110105
2024-07-23	15:00:00	33.4157	0.000219821
2024-07-23	16:00:00	33.7978	0.000219821
2024-07-23	17:00:00	31.0658	0.000219821
2024-07-23	18:00:00	30.4668	0.000219821
2024-07-23	19:00:00	30.1415	0.000219821
2024-07-23	20:00:00	30.2069	0.000219821
2024-07-23	21:00:00	29.4363	0.000219821
2024-07-23	22:00:00	28.4339	0.000219821
2024-07-23	23:00:00	28.1963	0.000219821
2024-07-24	00:00:00	26.8206	0.000219821	0.0340749
2024-07-24	01:00:00	26.6812	0.000219821
2024-07-24	02:00:00	26.4935	0.000219821
2024-07-24	03:00:00	26.3081	0.000219821
2024-07-24	04:00:00	26.6862	0.000219821
2024-07-24	05:00:00	28.1173	0.000219821
2024-07-24	06:00:00	28.0287	0.000219821
2024-07-24	07:00:00	28.2428	0.000219821
2024-07-24	08:00:00	28.7261	0.000219821
2024-07-24	09:00:00	31.9827	0.000219821
2024-07-24	10:00:00	32.3512	0.0248208
2024-07-24	11:00:00	32.5395	0.00412018
2024-07-24	12:00:00	33.988	0.000517692
2024-07-24	13:00:00	34.0313	0.000219821
2024-07-24	14:00:00	33.9407	0.000219821
2024-07-24	15:00:00	34.4209	0.000219821
2024-07-24	16:00:00	34.3994	0.000219821
2024-07-24	17:00:00	31.0098	0.000219821
2024-07-24	18:00:00	30.5915	0.000219821
2024-07-24	19:00:00	30.5588	0.000219821
2024-07-24	20:00:00	30.5244	0.000219821
2024-07-24	21:00:00	29.0216	0.000219821
2024-07-24	22:00:00	28.2387	0.000219821
2024-07-24	23:00:00	28.2342	0.000219821
2024-07-25	00:00:00	27.8654	0.000219821	1.30549
2024-07-25	01:00:00	28.0073	0.000219821
2024-07-25	02:00:00	28.0957	0.000219821
2024-07-25	03:00:00	27.8018	0.000219821
2024-07-25	04:00:00	27.6949	0.000219821
2024-07-25	05:00:00	29.0241	0.000219821
2024-07-25	06:00:00	29.2816	0.000219821
2024-07-25	07:00:00	29.3893	0.000219821
2024-07-25	08:00:00	29.3901	0.000219821
2024-07-25	09:00:00	32.804	0.000219821
2024-07-25	10:00:00	33.1368	0.000219821
2024-07-25	11:00:00	33.4082	0.00141131
2024-07-25	12:00:00	35.3899	0.0253403
2024-07-25	13:00:00	35.7873	0.0107446
2024-07-25	14:00:00	35.899	0.000517692
2024-07-25	15:00:00	34.4628	0.000815563
2024-07-25	16:00:00	34.7801	0.000219821
2024-07-25	17:00:00	32.7759	0.118971
2024-07-25	18:00:00	32.6012	0.441268
2024-07-25	19:00:00	32.5461	0.000219821
2024-07-25	20:00:00	32.598	0.000219821
2024-07-25	21:00:00	31.5759	0.0374331
2024-07-25	22:00:00	30.7332	0.200517
2024-07-25	23:00:00	30.4394	0.465392
2024-07-26	00:00:00	29.5972	0.781137	38.739
2024-07-26	01:00:00	29.474	1.22441
2024-07-26	02:00:00	29.0391	0.0867237
2024-07-26	03:00:00	28.065	0.0366294
2024-07-26	04:00:00	28.0362	0.0209617
2024-07-26	05:00:00	28.6256	0.383122
2024-07-26	06:00:00	28.554	0.0153606
2024-07-26	07:00:00	28.6261	0.00767594
2024-07-26	08:00:00	28.9689	0.00358881
2024-07-26	09:00:00	31.8172	0.0215672
2024-07-26	10:00:00	32.1378	0.119855
2024-07-26	11:00:00	31.4062	1.67959
2024-07-26	12:00:00	32.0572	1.01504
2024-07-26	13:00:00	32.3501	0.312285
2024-07-26	14:00:00	32.6264	0.34228
2024-07-26	15:00:00	30.1899	0.126506
2024-07-26	16:00:00	29.9562	4.22603
2024-07-26	17:00:00	28.2436	7.94159
2024-07-26	18:00:00	28.019	6.75596
2024-07-26	19:00:00	28.1127	3.63232
2024-07-26	20:00:00	27.5959	4.79007
2024-07-26	21:00:00	27.0501	3.28844
2024-07-26	22:00:00	26.9803	0.79488
2024-07-26	23:00:00	27.0738	1.13297
2024-07-27	00:00:00	26.9465	1.60259	41.4153
2024-07-27	01:00:00	26.8401	3.21263
2024-07-27	02:00:00	26.8279	0.851708
2024-07-27	03:00:00	26.5766	0.994662
2024-07-27	04:00:00	26.4894	1.27659
2024-07-27	05:00:00	26.5541	1.87525
2024-07-27	06:00:00	26.1144	2.60874
2024-07-27	07:00:00	26.0397	3.53332
2024-07-27	08:00:00	25.9886	5.02169
2024-07-27	09:00:00	25.9649	5.44165
2024-07-27	10:00:00	25.8292	4.96153
2024-07-27	11:00:00	26.1451	3.27383
2024-07-27	12:00:00	27.3293	1.23266
2024-07-27	13:00:00	27.6345	0.966433
2024-07-27	14:00:00	27.5839	0.562681
2024-07-27	15:00:00	27.0335	0.702693
2024-07-27	16:00:00	26.9203	0.871302
2024-07-27	17:00:00	26.2583	0.717973
2024-07-27	18:00:00	26.2312	0.438365
2024-07-27	19:00:00	26.2331	0.228176
2024-07-27	20:00:00	26.3355	0.118023
2024-07-27	21:00:00	26.0605	0.19069
2024-07-27	22:00:00	26.0796	0.31581
2024-07-27	23:00:00	26.1966	0.416339
2024-07-28	00:00:00	25.8788	0.514103	29.6762
2024-07-28	01:00:00	25.8422	0.54815
2024-07-28	02:00:00	25.778	1.7452
2024-07-28	03:00:00	25.3367	2.1998
2024-07-28	04:00:00	25.2507	2.02184
2024-07-28	05:00:00	25.4621	1.55993
2024-07-28	06:00:00	25.2775	1.32569
2024-07-28	07:00:00	25.1413	1.3549
2024-07-28	08:00:00	24.9322	1.12523
2024-07-28	09:00:00	26.021	0.70766
2024-07-28	10:00:00	26.1703	0.601862
2024-07-28	11:00:00	26.638	0.865312
2024-07-28	12:00:00	27.3489	3.80597
2024-07-28	13:00:00	27.0522	1.97528
2024-07-28	14:00:00	26.581	0.917401
2024-07-28	15:00:00	26.4673	1.6871
2024-07-28	16:00:00	26.5601	1.46967
2024-07-28	17:00:00	25.772	0.888585
2024-07-28	18:00:00	25.6799	1.05355
2024-07-28	19:00:00	25.7901	0.547798
2024-07-28	20:00:00	25.7423	0.744357
2024-07-28	21:00:00	25.1988	0.999489
2024-07-28	22:00:00	24.9615	0.674951
2024-07-28	23:00:00	25.0748	0.342324
2024-07-29	00:00:00	24.8943	0.136245	9.51271
2024-07-29	01:00:00	24.9139	0.122766
2024-07-29	02:00:00	24.9316	0.234151
2024-07-29	03:00:00	24.826	0.0711296
2024-07-29	04:00:00	24.8575	0.29765
2024-07-29	05:00:00	25.3774	0.660986
2024-07-29	06:00:00	25.413	0.332996
2024-07-29	07:00:00	25.615	0.186983
2024-07-29	08:00:00	26.1531	0.138667
2024-07-29	09:00:00	28.6932	0.15753
2024-07-29	10:00:00	27.7633	1.69529
2024-07-29	11:00:00	27.9498	1.49334
2024-07-29	12:00:00	28.262	0.333387
2024-07-29	13:00:00	29.1463	0.0846409
2024-07-29	14:00:00	27.3793	1.03065
2024-07-29	15:00:00	26.5754	1.3664
2024-07-29	16:00:00	27.2099	0.274233
2024-07-29	17:00:00	26.5182	0.369901
2024-07-29	18:00:00	26.3798	0.236119
2024-07-29	19:00:00	26.2201	0.282403
2024-07-29	20:00:00	26.1999	0.00548272
2024-07-29	21:00:00	25.8935	0.000587
2024-07-29	22:00:00	25.7238	0.000587
2024-07-29	23:00:00	25.5973	0.000587
2024-07-30	00:00:00	25.1784	0.000587	2.8347
2024-07-30	01:00:00	25.2422	0.000587
2024-07-30	02:00:00	25.0932	0.0399976
2024-07-30	03:00:00	24.9635	0.0160085
2024-07-30	04:00:00	24.9991	0.0346654
2024-07-30	05:00:00	26.436	0.0307326
2024-07-30	06:00:00	26.5516	0.025361
2024-07-30	07:00:00	26.5814	0.0591705
2024-07-30	08:00:00	26.9469	0.0395723
2024-07-30	09:00:00	29.2686	0.0707869
2024-07-30	10:00:00	29.3106	0.104532
2024-07-30	11:00:00	29.2344	0.130074
2024-07-30	12:00:00	30.5979	0.0966112
2024-07-30	13:00:00	29.9565	0.716911
2024-07-30	14:00:00	28.7906	0.189896
2024-07-30	15:00:00	27.6913	0.554946
2024-07-30	16:00:00	28.2827	0.400173
2024-07-30	17:00:00	26.6694	0.0950447
2024-07-30	18:00:00	26.6825	0.0173887
2024-07-30	19:00:00	26.6138	0.0157264
2024-07-30	20:00:00	26.4972	0.047407
2024-07-30	21:00:00	25.836	0.0544694
2024-07-30	22:00:00	25.6976	0.0524305
2024-07-30	23:00:00	25.5541	0.0416226
2024-07-31	00:00:00	25.5527	0.0974264	8.30519
2024-07-31	01:00:00	25.4747	0.209401
2024-07-31	02:00:00	25.3731	0.677749
2024-07-31	03:00:00	25.1861	0.302969
2024-07-31	04:00:00	25.1553	0.126376
2024-07-31	05:00:00	25.5836	0.0152324
2024-07-31	06:00:00	25.7127	0.0102836
2024-07-31	07:00:00	26.0643	0.000954179
2024-07-31	08:00:00	26.282	0.0270696
2024-07-31	09:00:00	28.6942	0.055739
2024-07-31	10:00:00	28.9602	0.155417
2024-07-31	11:00:00	27.6539	1.70219
2024-07-31	12:00:00	27.9284	0.884801
2024-07-31	13:00:00	28.8173	0.214903
2024-07-31	14:00:00	29.8671	0.381587
2024-07-31	15:00:00	27.7994	0.149538
2024-07-31	16:00:00	27.4661	0.239422
2024-07-31	17:00:00	27.3846	1.85396
2024-07-31	18:00:00	26.9342	0.269713
2024-07-31	19:00:00	26.7662	0.191477
2024-07-31	20:00:00	26.792	0.207276
2024-07-31	21:00:00	26.3313	0.149196
2024-07-31	22:00:00	26.2099	0.0562693
2024-07-31	23:00:00	26.2022	0.326234
2024-08-01	00:00:00	26.1386	0.252473	4.92533
2024-08-01	01:00:00	26.1504	0.0985411
2024-08-01	02:00:00	26.2142	0.432564
2024-08-01	03:00:00	26.1744	0.142506
2024-08-01	04:00:00	25.9611	0.143634
2024-08-01	05:00:00	26.9333	0.118051
2024-08-01	06:00:00	26.792	0.159511
2024-08-01	07:00:00	26.8666	0.0989895
2024-08-01	08:00:00	27.2163	0.317498
2024-08-01	09:00:00	29.8126	0.495909
2024-08-01	10:00:00	29.7633	0.301476
2024-08-01	11:00:00	30.5349	0.208744
2024-08-01	12:00:00	31.7643	0.139974
2024-08-01	13:00:00	31.1518	0.814422
2024-08-01	14:00:00	29.1516	0.61354
2024-08-01	15:00:00	28.9801	0.0587506
2024-08-01	16:00:00	29.7259	0.286306
2024-08-01	17:00:00	28.1068	0.0335888
2024-08-01	18:00:00	28.1703	0.000716273
2024-08-01	19:00:00	28.2766	0.000587
2024-08-01	20:00:00	28.0384	0.000219821
2024-08-01	21:00:00	27.4478	0.0579272
2024-08-01	22:00:00	27.2293	0.0558716
2024-08-01	23:00:00	27.1167	0.0935307
				0

## Sheet: Supplementary Fig 6
Supplementary Fig 6a.
The images of yeast colonies.
Supplementary Fig 6b.
The OD600 values of yeast cultures expressing OsLAT1 or OsLAT5 genes in liquid medium.
	pYES-dest52	LAT1	pYES-dest52+paraquat	LAT1+paraquat	pYES-dest52+diquat	LAT1+diquat			pYES-dest52		LAT1		pYES-dest52+paraquat		LAT1+paraquat
12 h	0.143	0.122	0.128	0.119	0.118	0.128		12 h	0.157	0.019799	0.142	0.0282843	0.1405	0.0176777	0.138	0.0268701
	0.171	0.162	0.153	0.157	0.158	0.167		24 h	0.216	0.0268701	0.2235	0.0431335	0.208	0.0381838	0.173	0.0155563
24 h	0.197	0.193	0.181	0.162	0.165	0.161		36 h	0.3375	0.0289914	0.3645	0.053033	0.363	0.0480833	0.2355	0.0346482
	0.235	0.254	0.235	0.184	0.197	0.185		48 h	0.487	0.0636396	0.5165	0.072832	0.474	0.0692965	0.2575	0.0417193
36 h	0.358	0.327	0.329	0.211	0.328	0.183		70 h	0.611	0.0735391	0.6035	0.0289914	0.6185	0.0827315	0.3435	0.0374767
	0.317	0.402	0.397	0.26	0.304	0.205		82 h	0.6425	0.0940452	0.65	0.0381838	0.64	0.0721249	0.3675	0.0219203
48 h	0.442	0.465	0.425	0.228	0.367	0.174
	0.532	0.568	0.523	0.287	0.471	0.228			pYES-dest52		LAT1		pYES-dest52+diquat		LAT1+diquat
70 h	0.663	0.624	0.677	0.37	0.624	0.217		12 h	0.157	0.019799	0.142	0.0282843	0.138	0.0282843	0.1475	0.0275772
	0.559	0.583	0.56	0.317	0.548	0.257		24 h	0.216	0.0268701	0.2235	0.0431335	0.181	0.0226274	0.173	0.0169706
82 h	0.709	0.677	0.691	0.383	0.618	0.181		36 h	0.3375	0.0289914	0.3645	0.053033	0.316	0.0169706	0.194	0.0155563
	0.576	0.623	0.589	0.352	0.53	0.205		48 h	0.487	0.0636396	0.5165	0.072832	0.419	0.0735391	0.201	0.0381838
								70 h	0.611	0.0735391	0.6035	0.0289914	0.586	0.0537401	0.237	0.0282843
								82 h	0.6425	0.0940452	0.65	0.0381838	0.574	0.0622254	0.193	0.0169706
	pYES-dest52	LAT5	pYES-dest52+paraquat	LAT5+paraquat	pYES-dest52+diquat	LAT5+diquat			pYES-dest52		LAT5		pYES-dest52+paraquat		LAT5+paraquat
12 h	0.143	0.144	0.128	0.085	0.118	0.118		12 h	0.157	0.019799	0.165	0.0296985	0.1405	0.0176777	0.1025	0.0247487
	0.171	0.186	0.153	0.12	0.158	0.136		24 h	0.216	0.0268701	0.238	0.0367696	0.208	0.0381838	0.1235	0.0162635
24 h	0.197	0.212	0.181	0.112	0.165	0.119		36 h	0.3375	0.0289914	0.3465	0.033234	0.363	0.0480833	0.158	0.019799
	0.235	0.264	0.235	0.135	0.197	0.157		48 h	0.487	0.0636396	0.5015	0.0431335	0.474	0.0692965	0.169	0.0127279
36 h	0.358	0.323	0.329	0.144	0.328	0.114		70 h	0.611	0.0735391	0.5935	0.0629325	0.6185	0.0827315	0.1825	0.0162635
	0.317	0.37	0.397	0.172	0.304	0.139		82 h	0.6425	0.0940452	0.682	0.0608112	0.64	0.0721249	0.202	0.0155563
48 h	0.442	0.471	0.425	0.16	0.367	0.14
	0.532	0.532	0.523	0.178	0.471	0.167			pYES-dest52		LAT5		pYES-dest52+diquat		LAT5+diquat
70 h	0.663	0.638	0.677	0.171	0.624	0.168		12 h	0.157	0.019799	0.165	0.0296985	0.138	0.0282843	0.127	0.0127279
	0.559	0.549	0.56	0.194	0.548	0.197		24 h	0.216	0.0268701	0.238	0.0367696	0.181	0.0226274	0.138	0.0268701
82 h	0.709	0.725	0.691	0.191	0.618	0.144		36 h	0.3375	0.0289914	0.3465	0.033234	0.316	0.0169706	0.1265	0.0176777
	0.576	0.639	0.589	0.213	0.53	0.159		48 h	0.487	0.0636396	0.5015	0.0431335	0.419	0.0735391	0.1535	0.0190919
								70 h	0.611	0.0735391	0.5935	0.0629325	0.586	0.0537401	0.1825	0.0205061
								82 h	0.6425	0.0940452	0.682	0.0608112	0.574	0.0622254	0.1515	0.0106066
Supplementary Fig 6c. Paraquat
The peak area of paraquat uptaken by yeast carring OsLAT1 or OsLAT5 using LC-MS/MS.
		Peak area	concentration(μM)	The amount of substance (nmol)	OD600 (1OD=5*107 Cells/mL)	pmol/107Cells	pmol/107Cells/60 min	Average	STDEV
△apg2	5 μM-1	160403	1.87537	0.112522	7.015	16.0403	0.267338
△apg2	5 μM-2	128566	1.50315	0.0901888	7.015	12.8566	0.214276	0.240807	0.0375202
△apg2	10 μM-1	156875	1.83413	0.110048	7.015	15.6875	0.261458
△apg2	10 μM-2	143957	1.68309	0.100986	7.015	14.3957	0.239928	0.250693	0.015224
△apg2	15 μM-1	317847	3.71615	0.222969	7.015	31.7846	0.529744
△apg2	15 μM-2	311268	3.63923	0.218354	7.015	31.1267	0.518779	0.524261	0.00775341
△apg2	20 μM-1	353760	4.13603	0.248162	7.015	35.3759	0.589599
△apg2	20 μM-2	309602	3.61976	0.217185	7.015	30.9601	0.516002	0.5528	0.0520406
△apg2	30 μM-1	463867	5.42337	0.325402	7.015	46.3866	0.77311
△apg2	30 μM-2	516500	6.03873	0.362324	7.015	51.6499	0.860831	0.816971	0.0620284
△apg2	50 μM-1	694131	8.11553	0.486932	7.015	69.4129	1.15688
△apg2	50 μM-2	649265	7.59097	0.455458	7.015	64.9264	1.08211	1.11949	0.052875
											Average	STDEV
LAT1	5 μM-1	246163	3.38606	0.203164	7.005	29.0027	0.483378			0.242571
LAT1	5 μM-2	244718	3.36619	0.201971	7.005	28.8324	0.48054			0.239733	0.241152	0.0020064
LAT1	10 μM-1	419479	5.77009	0.346205	7.005	49.4226	0.82371			0.573017
LAT1	10 μM-2	526625	7.24392	0.434635	7.005	62.0464	1.03411			0.783414	0.678216	0.148773
LAT1	15 μM-1	532797	7.32882	0.439729	7.005	62.7736	1.04623			0.521965
LAT1	15 μM-2	554374	7.62562	0.457537	7.005	65.3158	1.0886			0.564335	0.54315	0.0299599
LAT1	20 μM-1	798939	10.9897	0.659382	7.005	94.1302	1.56884			1.01604
LAT1	20 μM-2	715680	9.84444	0.590666	7.005	84.3207	1.40534			0.852544	0.93429	0.115606
LAT1	30 μM-1	898781	12.3631	0.741784	7.005	105.893	1.76489			0.94792
LAT1	30 μM-2	936640	12.8838	0.77303	7.005	110.354	1.83923			1.02226	0.985091	0.0525676
LAT1	50 μM-1	1013838	13.9457	0.836743	7.005	119.449	1.99082			0.871329
LAT1	50 μM-2	1155867	15.8994	0.953962	7.005	136.183	2.26972			1.15022	1.01078	0.197209
LAT5	5 μM-1	592211	5.72267	0.34336	6.82	50.3461	0.839102			0.598295
LAT5	5 μM-2	621104	6.00187	0.360112	6.82	52.8024	0.88004			0.639233	0.618764	0.0020064
LAT5	10 μM-1	857228	8.2836	0.497016	6.82	72.8762	1.2146			0.963911
LAT5	10 μM-2	936024	9.04502	0.542701	6.82	79.575	1.32625			1.07556	1.01973	0.0789455
LAT5	15 μM-1	1470268	14.2075	0.852453	6.82	124.993	2.08322			1.55896
LAT5	15 μM-2	1483355	14.334	0.860041	6.82	126.106	2.10176			1.5775	1.56823	0.0131118
LAT5	20 μM-1	1791540	17.3121	1.03872	6.82	152.306	2.53843			1.98563
LAT5	20 μM-2	1588086	15.3461	0.920763	6.82	135.009	2.25015			1.69735	1.84149	0.20384
LAT5	30 μM-1	2269625	21.9319	1.31592	6.82	192.949	3.21582			2.39885
LAT5	30 μM-2	1846739	17.8455	1.07073	6.82	156.998	2.61664			1.79967	2.09926	0.423688
LAT5	50 μM-1	2156398	20.8378	1.25027	6.82	183.324	3.05539			1.9359
LAT5	50 μM-2	2203432	21.2923	1.27754	6.82	187.322	3.12204			2.00254	1.96922	0.0471232
Supplementary Fig 6c. Diquat
The peak area of diquat uptaken by yeast carring OsLAT1 or OsLAT5 using LC-MS/MS.
		Peak area	concentration(μM)	The amount of substance (nmol)	OD600 (1OD=5*107 Cells/mL)	pmol/107Cells	pmol/107Cells/60 min	Average	STDEV
△apg2	5 μM-1	19858	0.987641	0.0592584	8.865	6.68454	0.111409
△apg2	5 μM-2	17580	0.874344	0.0524606	8.865	5.91773	0.0986288	0.105019	0.00903698
△apg2	10 μM-1	28203	1.40268	0.0841608	8.865	9.49361	0.158227
△apg2	10 μM-2	26106	1.29839	0.0779032	8.865	8.78772	0.146462	0.152344	0.00831894
△apg2	15 μM-1	37674	1.87372	0.112423	8.865	12.6817	0.211362
△apg2	15 μM-2	40031	1.99095	0.119457	8.865	13.4751	0.224585	0.217974	0.00935038
△apg2	20 μM-1	43885	2.18263	0.130958	8.865	14.7724	0.246207
△apg2	20 μM-2	51741	2.57335	0.154401	8.865	17.4169	0.290282	0.268244	0.0311653
△apg2	30 μM-1	51157	2.5443	0.152658	8.865	17.2203	0.287005
△apg2	30 μM-2	59588	2.96362	0.177817	8.865	20.0583	0.334306	0.310655	0.0334464
△apg2	50 μM-1	73562	3.65862	0.219517	8.865	24.7622	0.412704
△apg2	50 μM-2	72850	3.62321	0.217392	8.865	24.5225	0.408709	0.410706	0.00282455
											Average	STDEV
LAT1	5 μM-1	50924	2.14088	0.128453	8.87	14.4817	0.241362			0.136343
LAT1	5 μM-2	53029	2.22937	0.133762	8.87	15.0803	0.251339			0.14632	0.141331	0.00705477
LAT1	10 μM-1	64295	2.703	0.16218	8.87	18.2841	0.304735			0.152391
LAT1	10 μM-2	64036	2.69212	0.161527	8.87	18.2105	0.303508			0.151163	0.151777	0.000868022
LAT1	15 μM-1	76218	3.20425	0.192255	8.87	21.6748	0.361246			0.143273
LAT1	15 μM-2	82194	3.45549	0.207329	8.87	23.3742	0.38957			0.171597	0.157435	0.0200282
LAT1	20 μM-1	89995	3.78345	0.227007	8.87	25.5927	0.426544			0.1583
LAT1	20 μM-2	95127	3.9992	0.239952	8.87	27.0521	0.450868			0.182624	0.170462	0.0171996
LAT1	30 μM-1	125119	5.26008	0.315605	8.87	35.5812	0.59302			0.282364
LAT1	30 μM-2	121933	5.12614	0.307569	8.87	34.6751	0.577919			0.267264	0.274814	0.0106777
LAT1	50 μM-1	163015	6.85326	0.411195	8.87	46.358	0.772633			0.361927
LAT1	50 μM-2	165782	6.96958	0.418175	8.87	47.1449	0.785748			0.375041	0.368484	0.00927342
LAT5	5 μM-1	61524	2.75286	0.165172	8.695	18.9962	0.316603			0.211584
LAT5	5 μM-2	59506	2.66257	0.159754	8.695	18.3731	0.306218			0.201199	0.206392	0.00734305
LAT5	10 μM-1	73924	3.30769	0.198462	8.695	22.8248	0.380413			0.228069
LAT5	10 μM-2	70932	3.17382	0.190429	8.695	21.901	0.365017			0.212672	0.220371	0.0108872
LAT5	15 μM-1	99832	4.46694	0.268016	8.695	30.8242	0.513736			0.295763
LAT5	15 μM-2	108322	4.84682	0.290809	8.695	33.4455	0.557426			0.339452	0.317607	0.0308932
LAT5	20 μM-1	109242	4.88798	0.293279	8.695	33.7296	0.56216			0.293916
LAT5	20 μM-2	119324	5.3391	0.320346	8.695	36.8425	0.614042			0.345798	0.319857	0.0366861
LAT5	30 μM-1	130424	5.83576	0.350146	8.695	40.2698	0.671163			0.360507
LAT5	30 μM-2	140293	6.27734	0.376641	8.695	43.3169	0.721949			0.411293	0.3859	0.0359111
LAT5	50 μM-1	180234	8.06449	0.483869	8.695	55.6491	0.927485			0.516779
LAT5	50 μM-2	179234	8.01974	0.481184	8.695	55.3404	0.922339			0.511633	0.514206	0.00363878

## Sheet: Supplementary Fig 9
Supplementary Fig 9b
In the indoor test, plant height of Guiyu NO.11 and GY-oslat5 in soil treated with CPAM-paraquat.
		Plant height (cm)						Average	STDEV
Guiyu NO.11	0mM	16.7	12.2	10.2	9.7	13.1	11.3	12.2	2.53456
	0.5mM	12.5	8.8	9.7	8.3	8.5	8.2	9.33333	1.64276
	1mM	6	6.6	4	5	4.8	4.7	5.18333	0.947453
	2.5mM	3.1	1.5	2.1	1	2.5	1.5	1.95	0.768765
	5mM	1.4	1.8	2.2	2.7	2.6	1	1.95	0.674537
GY-oslat5	0mM	13.6	13.8	9.8	8.8	9.5	9.7	10.8667	2.22321
	0.5mM	9.9	10.4	10.8	9.7	7.7	7.6	9.35	1.37222
	1mM	9.1	10.2	8.7	9.6	8.8	8.7	9.18333	0.604704
	2.5mM	8.9	8.7	9.2	7.6	7.7	8.5	8.43333	0.650128
	5mM	11	7.7	5.6	6.8	6.2	6.5	7.3	1.94113
Supplementary Fig 9e
In the indoor test, plant height of Guiyu NO.11 and GY-oslat5 in soil treated with CPAM-diquat.
		Plant height (cm)						Average	STDEV
Guiyu NO.11	0mM	12.2	9.4	11.6	8.7	12.2	11.9	11	1.54272
	0.5mM	13.7	13.6	14.5	14.2	11.8	11.6	13.2333	1.23396
	1mM	9.8	10.2	9.7	12.4	12.5	12.3	11.15	1.38094
	2.5mM	8.4	7.7	3	3.1	2.6	2	4.46667	2.81117
	5mM	3.5	3.2	2.8	2.7	2.8	1.4	2.73333	0.720185
GY-oslat5	0mM	16.4	16.8	11.7	10.8	10.9	12.3	13.15	2.73112
	0.5mM	13.7	13.8	10.8	17.8	13.4	15	14.0833	2.28597
	1mM	15.7	11.6	9.2	11.5	11.6	11.4	11.8333	2.11156
	2.5mM	12	12.2	11.8	10.4	10.6	10	11.1667	0.94163
	5mM	9.7	9.6	9	8.8	9.8	9.7	9.43333	0.42269
Supplementary Fig 9c
In the indoor test, number of weeds in soil treated with CPAM-paraquat.
GY-oslat5											Guiyu NO.11
paraquat	0mM	0.5mM	1mM	2.5mM	5mM						paraquat	0mM	0.5mM	1mM	2.5mM	5mM
Broadleaf weeds	26	6	1	0	0						Broadleaf weeds	18	3	0	0	0
Gramineae	14	4	2	0	0						Gramineae	15	3	3	0	0
Cyperaceae	8	3	4	0	0						Cyperaceae	8	3	3	0	0
Supplementary Fig 9f
In the indoor test, number of weeds in soil treated with CPAM-diquat.
GY-oslat5											Guiyu NO.11
diquat	0mM	0.5mM	1mM	2.5mM	5mM						diquat	0mM	0.5mM	1mM	2.5mM	5mM
Broadleaf weeds	14	5	0	0	0						Broadleaf weeds	16	0	0	0	0
Gramineae	16	2	3	0	0						Gramineae	15	5	3	0	0
Cyperaceae	15	7	4	0	0						Cyperaceae	14	4	2	0	0
weed control efficacy(%)
	Gramineae	Cyperaceae	Broadleaf
CPAM-0.5 mM paraquat	75.8621	62.5	79.5455
CPAM-1.0 mM paraquat	82.7586	56.25	97.7273
CPAM-2.5 mM paraquat	100	100	100
CPAM-5.0 mM paraquat	100	100	100
CPAM-0.5 mM diquat	77.4194	62.069	83.3333
CPAM-1.0 mM diquat	80.6452	79.3103	100
CPAM-2.5 mM diquat	100	100	100
CPAM-5.0 mM diquat	100	100	100

## Sheet: Supplementary Fig 10
Supplementary Fig 10a
In the field test, plant height of Guiyu NO.11 and GY-oslat5 in soil treated with CPAM-diquat.
		Plant height (cm)									Average	STDEV
control	Guiyu NO.11	22	20.4	17.8	20.8	17.9	20.7	20.2	21.2	20.7	20.1889	1.42254
	GY-oslat5	20.1	20.3	23.6	20.1	20.4	18.9	20.1	18.6	20.1	20.2444	1.409
CPAM	Guiyu NO.11	22.6	15.6	16.5	18.5	21.5	20	17.5	19.2	16	18.6	2.45255
	GY-oslat5	21	19.1	21.5	16.8	19	19	19.8	19.1	19.6	19.4333	1.34257
CPAM-DQ 2.5	Guiyu NO.11	11	10.5	7.2	8.2	7	9.2	13	10.5	6.6	9.24444	2.16917
	GY-oslat5	15.5	16.6	19.2	21.3	19.7	19	20.2	18.8	20	18.9222	1.81161
CPAM-DQ 5.0	Guiyu NO.11	14.6	8.7	6	13	12	12.7	8.5	13	9	10.8333	2.85351
	GY-oslat5	19.5	18	16.8	17.6	17	19.4	16.6	18	15.3	17.5778	1.34423
Supplemetnary Fig 10b
In the field test, number of weeds in soil treated with CPAM-diquat.
	Gramineae						Cyperaceae						Broadleaf weeds
	site 1	site 2	site 3	site 4	site 5		site 1	site 2	site 3	site 4	site 5		site 1	site 2	site 3	site 4	site 5
control	3	8	6	5	4	26	8	6	6	9	7	36	10	15	13	8	7	53
1‰ CPAM	4	7	7	4	3	25	8	9	10	9	7	43	7	7	8	11	14	47
1‰ CPAM-Diquat 2.5mM	1	2	1	0	1	5	0	1	1	0	2	4	1	2	1	1	0	5
1‰ CPAM-Diquat 5mM	0	1	0	0	1	2	0	2	0	1	0	3	1	0	0	2	0	3
weed control efficacy(%)
	Gramineae	Cyperaceae	Broadleaf
1‰ CPAM	3.84615	-19.4444	11.3208
1‰ CPAM-Diquat 2.5mM	80.7692	88.8889	90.566
1‰ CPAM-Diquat 5mM	92.3077	91.6667	94.3396
